# Supplementary material for: The pan-cancer landscape of prognostic germline variants in 10,582 patients
Source: Genome Med. 2020 Feb 17;12:15. doi: 10.1186/s13073-020-0718-7 (PMC7027124; doi:10.1186/s13073-020-0718-7)
Supplement: Supplementary file 2 — Table S2. A. 70 Prognostic Germline Variants Identified in Analyis 1. B. Five Prognostic Germline Variants Identified in Analysis 2. C. 103 Prognostic Germline Variants Identified in Analysis 3. D. 9 Prognostic Germline Variants Identified in Analysis 4. E. 1 Prognostic Germline Variants Identified in Analysis 5. F. 3 Prognostic Germline Variants Identified in Analyis 6. (XLSX 48 kb) [file 13073_2020_718_MOESM2_ESM.xlsx]

## Sheet: Table S2A
Table S2A. 70 Prognostic Germline Variants Identified in Analyis 1.
Cancer	dbSNP ID	Chromosome	Chromosomal Position	Reference Allele	Alternate Allele	Ensembl ID	External Gene Name	Uncorrected p-value	FDR-corrected p-value	Hazard Ratio	Sample Size	Number of Homozygous Reference Individuals	Number of Heterozygous Patients	Number of Homozygous Alternate Patients
BRCA	rs112639671	chr3	38072873	T	C	ENSG00000008226	DLEC1	7.61153e-09	0.00254229	3.10383	758	691	61	6
CESC	rs75809736	chr8	75013756	T	C	ENSG00000121005	CRISPLD1	2.59233e-07	0.0367429	9.18752	164	143	21	0
CESC	rs76489504	chr21	46216643	G	A	ENSG00000160285	LSS	3.53986e-07	0.0367429	4.93209	251	220	30	1
CESC	rs2298694	chr21	46230448	C	T	ENSG00000215424	MCM3AP-AS1	6.84553e-07	0.04737	4.76134	251	215	35	1
COAD	rs961360	chr2	135641973	AT	A	ENSG00000048991	R3HDM1	2.20437e-06	0.0842101	3.71471	130	76	45	9
COAD	rs34767	chr5	103153807	T	G	ENSG00000145725	PPIP5K2	1.82454e-06	0.0842101	3.53476	393	363	25	5
COAD	rs7705304	chr5	111098563	T	G	ENSG00000134987	WDR36	5.22059e-06	0.0842101	3.31834	323	295	22	6
COAD	rs211037	chr5	162101274	C	T	ENSG00000113327	GABRG2	8.35309e-08	0.0157441	2.32764	393	196	150	47
COAD	rs3763234	chr6	42650223	T	G	ENSG00000024048	UBR2	5.42668e-06	0.0842101	3.12701	393	362	29	2
COAD	rs7805171	chr7	57120819	T	C	ENSG00000185177	ZNF479	4.81775e-06	0.0842101	2.80768	414	367	39	8
COAD	rs915447870	chr9	136007455	GCA	G	ENSG00000148411	NACC2	3.04544e-06	0.0842101	3.85929	362	329	33	0
COAD	rs663134	chr12	3278699	C	A	ENSG00000011105	TSPAN9	3.854e-06	0.0842101	2.3307	381	245	123	13
COAD	rs17091102	chr12	42355270	T	C	ENSG00000134283	PPHLN1	3.86276e-06	0.0842101	4.37262	393	371	21	1
COAD	rs73225425	chr12	124426583	G	C	ENSG00000196498	NCOR2	4.62525e-06	0.0842101	3.47874	412	395	13	4
COAD	N/A	chr16	84195006	CT	C	ENSG00000250685;ENSG00000140955	AC009123.1;ADAD2	5.80815e-06	0.0842101	2.19631	398	77	171	150
COAD	rs1789512	chr18	36114579	T	C	ENSG00000141424	SLC39A6	3.50973e-06	0.0842101	3.01354	309	278	25	6
COAD	N/A	chrX	150469606	CCT	C	ENSG00000013619	MAMLD1	2.40566e-06	0.0842101	5.51939	117	85	27	5
GBM	rs3203780	chr16	84975685	T	C	ENSG00000153786	ZDHHC7	3.67197e-07	0.059368	2.43674	159	103	48	8
HNSC	rs62208163	chr21	23390317	A	G	ENSG00000223822	EEF1A1P1	1.22104e-07	0.0201637	3.06704	302	269	31	2
KIRC	rs9462058	chr6	11735884	A	G	ENSG00000111863	ADTRP	1.19979e-07	0.012868	3.6892e+48	58	41	15	2
KIRC	rs4482069	chr12	128809707	G	C	ENSG00000139370	SLC15A4	1.9868e-08	0.00426176	0.349785	209	31	79	99
LAML	rs3003628	chr1	29064216	C	T	ENSG00000159023	EPB41	4.61215e-07	0.0552097	9.19365	59	36	22	1
LGG	rs61757955	chr17	75318086	A	G	ENSG00000177885	GRB2	2.60153e-08	0.0048509	8.54132	319	297	21	1
LIHC	rs12745610	chr1	224385899	C	T	ENSG00000162923	WDR26	8.04367e-07	0.0581142	3.04927	359	270	80	9
LIHC	rs11889328	chr2	160303181	G	A	ENSG00000153250	RBMS1	5.03363e-07	0.0545507	4.84596	242	191	44	7
LIHC	rs10818740	chr9	122750509	G	A	ENSG00000171459	OR1L6	3.78533e-07	0.0545507	0.327474	369	16	2	351
OV	rs3131651	chr1	40089649	C	T	ENSG00000131238	PPT1	4.29635e-06	0.0997735	0.607793	302	63	134	105
OV	rs12405535	chr1	114218880	T	G	ENSG00000232895	AL121999.1	1.86225e-06	0.0782412	3.66084	85	50	27	8
OV	rs1042589	chr2	1542555	C	G	ENSG00000231482;ENSG00000115705	AC105450.1;TPO	9.65439e-07	0.0672608	0.59807	328	114	144	70
OV	rs117410823	chr7	66903704	G	A	ENSG00000273142	LINC02604	2.62044e-06	0.0782412	3.00839	267	248	16	3
OV	rs11596145	chr10	11942854	C	T	ENSG00000151461	UPF2	1.93548e-06	0.0782412	2.0889	399	332	64	3
OV	rs41291289	chr10	11997805	C	T	ENSG00000151461	UPF2	2.33306e-06	0.0782412	2.02789	427	358	65	4
OV	rs7924304	chr10	12014245	T	C	ENSG00000151461	UPF2	3.66971e-06	0.095874	2.00422	425	355	66	4
OV	rs117509570	chr12	121003075	A	G	ENSG00000157895	C12orf43	1.79237e-07	0.0374617	1.99146	331	279	41	11
OV	rs752864828	chr17	50707683	GC	G	ENSG00000154945	ANKRD40	4.50028e-07	0.0470293	2.67571	341	297	42	2
PAAD	rs1418076012	chr1	69834716	AT	A	ENSG00000033122	LRRC7	3.35523e-06	0.0652126	5.09159	184	168	14	2
PAAD	rs12046022	chr1	69980499	G	A	ENSG00000033122	LRRC7	1.04332e-06	0.0416638	7.16548	184	167	16	1
PAAD	rs12024870	chr1	69994446	T	G	ENSG00000033122	LRRC7	5.59405e-07	0.0416638	7.43469	184	169	14	1
PAAD	rs12035355	chr1	69994555	C	T	ENSG00000033122	LRRC7	1.04332e-06	0.0416638	7.16548	184	167	16	1
PAAD	rs12024978	chr1	69994771	T	C	ENSG00000033122	LRRC7	1.55197e-07	0.0295735	10.1932	184	169	14	1
PAAD	rs80149353	chr1	70020977	A	G	ENSG00000237919;ENSG00000033122	AL158840.1;LRRC7	5.71508e-06	0.0849097	6.38837	184	166	17	1
PAAD	rs7777453	chr7	79460421	G	T	ENSG00000234456	MAGI2-AS3	3.42225e-06	0.0652126	3.86108	119	43	58	18
PAAD	rs13277388	chr8	1860349	C	G	ENSG00000283239;ENSG00000104728	KBTBD11-OT1;ARHGEF10	1.31187e-06	0.0416638	3.90764	156	110	46	0
PAAD	N/A	chr10	114203367	CT	C	ENSG00000095627	TDRD1	5.31979e-06	0.0849097	0.378897	183	106	61	16
PAAD	rs7071230	chr10	114203688	A	G	ENSG00000095627	TDRD1	7.12946e-06	0.0849097	0.385598	182	104	62	16
PAAD	rs10885537	chr10	114204054	C	T	ENSG00000095627	TDRD1	6.63628e-06	0.0849097	0.381871	183	108	59	16
PAAD	rs17091424	chr10	114206388	C	G	ENSG00000095627	TDRD1	6.63628e-06	0.0849097	0.381871	183	108	59	16
PAAD	rs9664945	chr10	114248738	G	A	ENSG00000165816	VWA2	2.57766e-06	0.0652126	0.362391	183	105	62	16
PAAD	rs12576299	chr11	66364815	T	C	ENSG00000174669	SLC29A2	3.21159e-06	0.0652126	0.225464	77	19	35	23
PAAD	rs2638315	chr12	56471272	G	C	ENSG00000176422;ENSG00000285528;ENSG00000135423	SPRYD4;AC097104.1;GLS2	6.88609e-06	0.0849097	7.42432	82	61	20	1
PAAD	rs6497657	chr16	23189777	T	C	ENSG00000166828	SCNN1G	8.84519e-06	0.0991467	2.5258	183	109	63	11
PAAD	rs7273967	chr20	33090954	A	G	ENSG00000186191	BPIFB4	1.19104e-06	0.0416638	5.55685	118	57	50	11
PRAD	rs200198518	chr4	189952388	T	A	ENSG00000109536	FRG1	2.60923e-07	0.0235071	4.86694	489	469	20	0
PRAD	rs62390376	chr6	29927228	C	T	ENSG00000230795	HLA-K	2.67324e-07	0.0235071	2.8055	475	438	28	9
PRAD	N/A	chr6	29957781	AAGGTCAGGG	A	ENSG00000235290	HLA-W	1.42876e-06	0.0837589	3.97632	470	430	39	1
READ	rs2277151	chr9	19376410	A	G	ENSG00000137154	RPS6	3.36122e-07	0.0408821	5.47782	139	96	38	5
SKCM	rs2069398	chr12	55967092	G	A	ENSG00000185664;ENSG00000123374;ENSG00000258554	PMEL;CDK2;AC025162.1	6.67808e-07	0.0659682	2.80262	436	378	58	0
SKCM	rs3746783	chr20	16371903	A	G	ENSG00000089177	KIF16B	9.8468e-07	0.0659682	8.05172	90	57	28	5
STAD	rs72796828	chr2	31930447	T	C	ENSG00000162961;ENSG00000162959	DPY30;MEMO1	1.85062e-07	0.0191536	6.13266	147	132	13	2
STAD	rs62154594	chr2	95945173	T	G	ENSG00000174501	ANKRD36C	1.17147e-08	0.00242492	4.56397	144	126	10	8
STAD	rs9784893	chr6	105288627	G	A	ENSG00000085377	PREP	1.02244e-06	0.0529105	4.10095	99	83	12	4
STAD	rs73269995	chr17	30791220	A	G	ENSG00000176390	CRLF3	7.05972e-07	0.0487114	3.00967	176	134	35	7
THCA	rs249935	chr16	23613903	T	C	ENSG00000083093;ENSG00000261723	PALB2;AC008870.4	2.93081e-07	0.0525474	21.4743	131	103	27	1
UCEC	rs140764807	chr6	17783467	CTCTT	C	ENSG00000137177	KIF13A	1.05369e-07	0.0266804	6.13615	291	255	32	4
UCEC	rs850029	chr7	29638471	A	G	ENSG00000225264	ZNRF2P2	3.56496e-07	0.0321247	10.6084	226	186	37	3
UCEC	N/A	chr7	91210340	A	ATT	ENSG00000058091	CDK14	3.80611e-07	0.0321247	8.81229	397	366	30	1
UCEC	rs140526878	chr11	179460	C	G	ENSG00000177951;ENSG00000255229	BET1L;AC069287.3	2.27157e-06	0.0821689	7.04019	454	436	18	0
UCEC	rs74917851	chr14	24065908	G	A	ENSG00000186648	CARMIL3	1.02181e-06	0.0517463	6.91358	368	337	29	2
UCEC	rs7501	chr14	100734936	G	T	ENSG00000185559	DLK1	1.33306e-06	0.056257	3.43895	527	471	55	1
UCEC	rs17599340	chr15	50747694	T	C	ENSG00000138600;ENSG00000259773	SPPL2A;AC012100.2	8.0916e-07	0.0512217	2.47331	525	366	136	23

## Sheet: Table S2B
Table S2B. Five Prognostic Germline Variants Identified in Analysis 2.
Cancer	dbSNP ID	Recurrently Deleterious or Protective	Number of Cancers that the SNP is Prognostic In	Chromosome	Chromosomal Position	Reference Allele	Alternate Allele	Ensembl ID	External Gene Name	p-value	Hazard Ratio	Sample Size	Number of Homozygous Reference Individuals	Number of Heterozygous Patients	Number of Homozygous Alternate Patients
GBM	rs77903511	Recurrently Deleterious	7	chr17	78224064	G	T	ENSG00000089685	BIRC5	0.00797991	1.4089	157	74	61	22
LUAD	rs77903511	Recurrently Deleterious	7	chr17	78224064	G	T	ENSG00000089685	BIRC5	0.0167145	1.26648	460	245	138	77
OV	rs77903511	Recurrently Deleterious	7	chr17	78224064	G	T	ENSG00000089685	BIRC5	0.0244165	1.1833	348	220	12	116
SKCM	rs77903511	Recurrently Deleterious	7	chr17	78224064	G	T	ENSG00000089685	BIRC5	0.0380027	1.81271	101	50	35	16
STAD	rs77903511	Recurrently Deleterious	7	chr17	78224064	G	T	ENSG00000089685	BIRC5	0.0419211	1.2589	337	196	80	61
UCEC	rs77903511	Recurrently Deleterious	7	chr17	78224064	G	T	ENSG00000089685	BIRC5	0.00462501	1.62458	481	248	155	78
UVM	rs77903511	Recurrently Deleterious	7	chr17	78224064	G	T	ENSG00000089685	BIRC5	0.017799	3.48971	44	26	15	3
ACC	rs6890	Recurrently Deleterious	8	chr3	39397108	T	A	ENSG00000144659	SLC25A38	0.0399227	1.82702	79	53	16	10
BLCA	rs6890	Recurrently Deleterious	8	chr3	39397108	T	A	ENSG00000144659	SLC25A38	0.00948883	1.44245	403	305	83	15
HNSC	rs6890	Recurrently Deleterious	8	chr3	39397108	T	A	ENSG00000144659	SLC25A38	0.0227439	1.29031	486	374	78	34
PAAD	rs6890	Recurrently Deleterious	8	chr3	39397108	T	A	ENSG00000144659	SLC25A38	0.0371453	1.61972	176	136	31	9
SKCM	rs6890	Recurrently Deleterious	8	chr3	39397108	T	A	ENSG00000144659	SLC25A38	0.0118267	3.62571	93	77	14	2
STAD	rs6890	Recurrently Deleterious	8	chr3	39397108	T	A	ENSG00000144659	SLC25A38	0.00246412	1.67614	351	281	59	11
THYM	rs6890	Recurrently Deleterious	8	chr3	39397108	T	A	ENSG00000144659	SLC25A38	0.0380558	2.07214	117	92	22	3
UCEC	rs6890	Recurrently Deleterious	8	chr3	39397108	T	A	ENSG00000144659	SLC25A38	0.0370074	1.65501	523	407	99	17
CESC	rs1767	Recurrently Deleterious	7	chr3	52256458	C	G	ENSG00000164091	WDR82	0.00755706	1.93699	287	227	53	7
ESCA	rs1767	Recurrently Deleterious	7	chr3	52256458	C	G	ENSG00000164091	WDR82	0.0127379	1.68264	184	149	31	4
KIRC	rs1767	Recurrently Deleterious	7	chr3	52256458	C	G	ENSG00000164091	WDR82	0.0441633	1.34316	517	385	119	13
KIRP	rs1767	Recurrently Deleterious	7	chr3	52256458	C	G	ENSG00000164091	WDR82	0.0192816	1.78372	270	205	49	16
LUSC	rs1767	Recurrently Deleterious	7	chr3	52256458	C	G	ENSG00000164091	WDR82	0.0266535	1.263	489	395	55	39
TGCT	rs1767	Recurrently Deleterious	7	chr3	52256458	C	G	ENSG00000164091	WDR82	0.0104198	1.99715	130	104	22	4
UVM	rs1767	Recurrently Deleterious	7	chr3	52256458	C	G	ENSG00000164091	WDR82	0.0461642	2.02184	75	58	13	4
CESC	rs940373	Recurrently Deleterious	7	chr9	129503400	G	A	ENSG00000204054	LINC00963	0.0165265	1.50655	282	114	123	45
HNSC	rs940373	Recurrently Deleterious	7	chr9	129503400	G	A	ENSG00000204054	LINC00963	0.0454229	1.19987	489	243	157	89
KIRC	rs940373	Recurrently Deleterious	7	chr9	129503400	G	A	ENSG00000204054	LINC00963	0.0403938	1.27338	521	257	209	55
KIRP	rs940373	Recurrently Deleterious	7	chr9	129503400	G	A	ENSG00000204054	LINC00963	0.0245563	1.83007	283	140	110	33
LGG	rs940373	Recurrently Deleterious	7	chr9	129503400	G	A	ENSG00000204054	LINC00963	0.00792522	1.44496	495	230	220	45
SARC	rs940373	Recurrently Deleterious	7	chr9	129503400	G	A	ENSG00000204054	LINC00963	0.0365796	1.33698	258	125	91	42
THCA	rs940373	Recurrently Deleterious	7	chr9	129503400	G	A	ENSG00000204054	LINC00963	0.0123965	1.63395	495	233	209	53
CHOL	rs1801164	Recurrently Deleterious	7	chrX	108733710	G	C	ENSG00000133124	IRS4	0.0491333	2.08321	45	27	9	9
DLBC	rs1801164	Recurrently Deleterious	7	chrX	108733710	G	C	ENSG00000133124	IRS4	0.0175286	2.57524	47	22	13	12
HNSC	rs1801164	Recurrently Deleterious	7	chrX	108733710	G	C	ENSG00000133124	IRS4	0.00505394	1.25712	521	342	53	126
KIRC	rs1801164	Recurrently Deleterious	7	chrX	108733710	G	C	ENSG00000133124	IRS4	0.00362939	1.52667	340	219	48	73
KIRP	rs1801164	Recurrently Deleterious	7	chrX	108733710	G	C	ENSG00000133124	IRS4	0.0067884	1.59852	286	174	26	86
OV	rs1801164	Recurrently Deleterious	7	chrX	108733710	G	C	ENSG00000133124	IRS4	0.0156899	1.28148	432	253	132	47
THYM	rs1801164	Recurrently Deleterious	7	chrX	108733710	G	C	ENSG00000133124	IRS4	0.0174634	1.73947	122	75	21	26

## Sheet: Table S2C
Table S2C. 103 Prognostic Germline Variants Identified in Analysis 3.
Group Number	Cancers in Group	dbSNP ID	Chromosome	Chromosomal Position	Reference Allele	Alternate Allele	Ensembl ID	External Gene Name	Uncorrected p-vaue	FDR-corrected p-value	Hazard Ratio	Sample Size	Number of Homozygous Reference Individuals	Number of Heterozygous Patients	Number of Homozygous Alternate Patients	Number of Patients with Each Cancer in Group
4	BLCA, KICH, KIRC, KIRP	rs6453659	chr6	73242264	T	G	ENSG00000243501;ENSG00000135314	AL365232.1;KHDC1	1.22641e-07	0.00669253	1.60587	1049	560	382	107	BLCA (360 patients), KICH (65 patients), KIRC (338 patients), KIRP (286 patients)
4	BLCA, KICH, KIRC, KIRP	rs6453661	chr6	73242395	A	G	ENSG00000243501;ENSG00000135314	AL365232.1;KHDC1	2.53188e-06	0.0690822	1.53304	1050	579	376	95	BLCA (361 patients), KICH (65 patients), KIRC (338 patients), KIRP (286 patients)
5	BLCA, KIRC, KIRP	rs72684327	chr1	47148813	A	G	ENSG00000162365;ENSG00000225506	CYP4A22;CYP4A22-AS1	9.84987e-07	0.057161	1.72004	984	717	240	27	BLCA (361 patients), KIRC (338 patients), KIRP (285 patients)
5	BLCA, KIRC, KIRP	rs6453659	chr6	73242264	T	G	ENSG00000243501;ENSG00000135314	AL365232.1;KHDC1	7.03045e-08	0.00879966	1.6463	984	518	369	97	BLCA (360 patients), KIRC (338 patients), KIRP (286 patients)
5	BLCA, KIRC, KIRP	rs6453661	chr6	73242395	A	G	ENSG00000243501;ENSG00000135314	AL365232.1;KHDC1	2.3654e-06	0.0740164	1.55572	985	535	362	88	BLCA (361 patients), KIRC (338 patients), KIRP (286 patients)
5	BLCA, KIRC, KIRP	rs2598411	chr17	76091582	C	G	ENSG00000279382;ENSG00000182473	AC018665.1;EXOC7	1.37005e-06	0.057161	1.85823	425	123	178	124	BLCA (138 patients), KIRC (186 patients), KIRP (101 patients)
6	BRCA, OV, UCEC, UCS	rs112286506	chr7	5901780	G	A	ENSG00000122674	CCZ1	5.53203e-06	0.0895387	1.42271	1883	1359	458	66	BRCA (1027 patients), OV (393 patients), UCEC (422 patients), UCS (41 patients)
6	BRCA, OV, UCEC, UCS	rs12375841	chr9	4850141	T	C	ENSG00000120158	RCL1	4.68738e-06	0.0895387	1.37702	1889	879	781	229	BRCA (1034 patients), OV (396 patients), UCEC (422 patients), UCS (37 patients)
8	CHOL, COAD, ESCA, LIHC, PAAD, READ, STAD	rs12418990	chr11	18719618	C	T	ENSG00000179057;ENSG00000254966	IGSF22;AC103974.1	4.30957e-06	0.0567741	1.3939	1586	973	538	75	CHOL (31 patients), COAD (412 patients), ESCA (182 patients), LIHC (251 patients), PAAD (148 patients), READ (156 patients), STAD (406 patients)
8	CHOL, COAD, ESCA, LIHC, PAAD, READ, STAD	N/A	chr19	19878315	AG	A	ENSG00000256771	ZNF253	5.43293e-06	0.0567741	1.50126	878	498	289	91	CHOL (30 patients), COAD (161 patients), ESCA (179 patients), LIHC (66 patients), PAAD (148 patients), READ (69 patients), STAD (225 patients)
12	COAD, READ	rs961360	chr2	135636088	A	G	ENSG00000048991	R3HDM1	1.2467e-06	0.0331644	1.93595	550	353	162	35	COAD (407 patients), READ (143 patients)
12	COAD, READ	N/A	chr2	135641973	AT	A	ENSG00000048991	R3HDM1	3.44912e-07	0.0155195	3.32756	199	122	65	12	COAD (132 patients), READ (67 patients)
12	COAD, READ	N/A	chr6	36506845	TCA	T	ENSG00000112079	STK38	2.95427e-06	0.062871	2.95388	272	198	66	8	COAD (204 patients), READ (68 patients)
12	COAD, READ	rs7805171	chr7	57120819	T	C	ENSG00000185177	ZNF479	3.08913e-07	0.0155195	2.44597	565	488	64	13	COAD (412 patients), READ (153 patients)
12	COAD, READ	rs17091102	chr12	42355270	T	C	ENSG00000134283	PPHLN1	4.37551e-07	0.0155195	4.05162	526	493	32	1	COAD (391 patients), READ (135 patients)
12	COAD, READ	rs12258	chr16	69325013	G	A	ENSG00000213380;ENSG00000132612	COG8;VPS4A	5.40706e-06	0.0958914	2.96369	568	505	62	1	COAD (418 patients), READ (150 patients)
17	GBM, LGG	rs6588052	chr1	63634807	A	T	ENSG00000079739	PGM1	1.27752e-05	0.0940983	1.38458	861	320	400	141	GBM (357 patients), LGG (504 patients)
17	GBM, LGG	rs2269248	chr1	63636443	A	G	ENSG00000079739	PGM1	2.37025e-05	0.0940983	1.36792	861	330	391	140	GBM (357 patients), LGG (504 patients)
17	GBM, LGG	rs2303949	chr1	68148250	C	T	ENSG00000116729;ENSG00000232284	WLS;GNG12-AS1	2.79607e-05	0.0940983	0.617262	860	620	221	19	GBM (357 patients), LGG (503 patients)
17	GBM, LGG	rs6679382	chr1	68162956	A	T	ENSG00000116729;ENSG00000234383;ENSG00000232284	WLS;CTBP2P8;GNG12-AS1	3.37881e-05	0.0940983	0.620938	861	613	230	18	GBM (357 patients), LGG (504 patients)
17	GBM, LGG	rs59657813	chr1	89380732	C	T	ENSG00000183347	GBP6	4.43162e-05	0.0981499	0.564266	750	631	115	4	GBM (343 patients), LGG (407 patients)
17	GBM, LGG	rs10759	chr1	163076561	G	T	ENSG00000117152	RGS4	7.06346e-06	0.0940983	1.78314	410	217	160	33	GBM (95 patients), LGG (315 patients)
17	GBM, LGG	rs1668868	chr1	205271013	G	T	ENSG00000133069	TMCC2	2.4958e-05	0.0940983	0.661599	450	202	181	67	GBM (247 patients), LGG (203 patients)
17	GBM, LGG	rs79750523	chr1	248574153	A	G	ENSG00000183310	OR2T34	4.4699e-05	0.0981499	0.516801	857	763	89	5	GBM (355 patients), LGG (502 patients)
17	GBM, LGG	rs35551831	chr2	10571071	A	G	ENSG00000115761	NOL10	2.79112e-06	0.0845766	2.25884	340	266	63	11	GBM (97 patients), LGG (243 patients)
17	GBM, LGG	rs1045600	chr2	10571796	G	A	ENSG00000115761	NOL10	3.89348e-05	0.0940983	1.95647	624	541	80	3	GBM (146 patients), LGG (478 patients)
17	GBM, LGG	rs13401374	chr2	37179723	A	G	ENSG00000138068	SULT6B1	2.36743e-05	0.0940983	0.659773	536	308	178	50	GBM (257 patients), LGG (279 patients)
17	GBM, LGG	rs1800932	chr2	47790942	A	G	ENSG00000138081;ENSG00000116062	FBXO11;MSH6	3.71306e-05	0.0940983	0.65206	863	603	230	30	GBM (359 patients), LGG (504 patients)
17	GBM, LGG	rs13431828	chr2	102338193	C	T	ENSG00000115602;ENSG00000115604	IL1RL1;IL18R1	3.9093e-05	0.0940983	0.640277	861	645	197	19	GBM (357 patients), LGG (504 patients)
17	GBM, LGG	rs10173081	chr2	102340888	C	T	ENSG00000115602;ENSG00000115604	IL1RL1;IL18R1	3.13096e-05	0.0940983	0.635557	859	645	195	19	GBM (356 patients), LGG (503 patients)
17	GBM, LGG	rs13404350	chr2	107921227	A	G	ENSG00000235325	AC009963.3	4.05592e-05	0.0960177	1.95657	798	733	61	4	GBM (340 patients), LGG (458 patients)
17	GBM, LGG	rs12612120	chr2	173575151	T	C	ENSG00000237016	AC013410.1	1.7147e-06	0.0845766	1.45685	782	139	339	304	GBM (335 patients), LGG (447 patients)
17	GBM, LGG	rs4858095	chr3	23954880	T	G	ENSG00000174738	NR1D2	4.37898e-05	0.0981499	0.714851	850	60	313	477	GBM (354 patients), LGG (496 patients)
17	GBM, LGG	rs56761230	chr3	69009632	C	T	ENSG00000163378	EOGT	2.07282e-05	0.0940983	0.703997	861	482	324	55	GBM (357 patients), LGG (504 patients)
17	GBM, LGG	rs1381057	chr3	121436127	T	C	ENSG00000051341	POLQ	1.81601e-05	0.0940983	1.3756	862	103	372	387	GBM (358 patients), LGG (504 patients)
17	GBM, LGG	rs3732406	chr3	121509986	A	C	ENSG00000051341	POLQ	2.32592e-05	0.0940983	1.35847	861	126	402	333	GBM (357 patients), LGG (504 patients)
17	GBM, LGG	rs13059229	chr3	121522211	C	G	ENSG00000051341	POLQ	3.65294e-05	0.0940983	1.34513	861	131	400	330	GBM (357 patients), LGG (504 patients)
17	GBM, LGG	rs3806614	chr3	121546329	G	A	ENSG00000051341	POLQ	3.90862e-05	0.0940983	1.35415	833	124	391	318	GBM (329 patients), LGG (504 patients)
17	GBM, LGG	rs13091327	chr3	122888622	C	T	ENSG00000273033	LINC02035	1.72779e-05	0.0940983	2.27293	301	221	72	8	GBM (55 patients), LGG (246 patients)
17	GBM, LGG	rs62286656	chr3	158654688	C	T	ENSG00000168827;ENSG00000079257	GFM1;LXN	6.03512e-06	0.0940983	0.699967	852	340	406	106	GBM (348 patients), LGG (504 patients)
17	GBM, LGG	rs7638853	chr3	185632918	G	A	ENSG00000163904	SENP2	1.438e-05	0.0940983	1.5741	593	279	268	46	GBM (138 patients), LGG (455 patients)
17	GBM, LGG	N/A	chr4	15067246	AAAG	A	ENSG00000137449;ENSG00000249252	CPEB2;AC098829.1	1.06976e-05	0.0940983	2.04889	546	472	66	8	GBM (137 patients), LGG (409 patients)
17	GBM, LGG	rs9307678	chr4	80386953	G	A	ENSG00000232327;ENSG00000197826	AC105917.1;CFAP299	2.20966e-05	0.0940983	0.734127	811	173	336	302	GBM (326 patients), LGG (485 patients)
17	GBM, LGG	rs6888789	chr5	31822970	C	T	ENSG00000224282;ENSG00000133401	AC010469.1;PDZD2	1.75334e-05	0.0940983	1.40999	860	124	437	299	GBM (357 patients), LGG (503 patients)
17	GBM, LGG	rs1042324	chr5	53091851	G	A	ENSG00000164171	ITGA2	3.91274e-05	0.0940983	2.22048	285	241	42	2	GBM (118 patients), LGG (167 patients)
17	GBM, LGG	rs1550698	chr8	6409172	C	T	ENSG00000147316	MCPH1	3.42183e-05	0.0940983	0.657943	482	292	155	35	GBM (238 patients), LGG (244 patients)
17	GBM, LGG	rs2251956	chr8	6431358	A	T	ENSG00000147316	MCPH1	4.4299e-05	0.0981499	1.51851	603	35	179	389	GBM (272 patients), LGG (331 patients)
17	GBM, LGG	rs484373	chr8	17885511	G	A	ENSG00000104760	FGL1	1.36878e-05	0.0940983	1.48173	861	57	298	506	GBM (357 patients), LGG (504 patients)
17	GBM, LGG	rs557352	chr9	76709825	T	C	ENSG00000106772;ENSG00000225937	PRUNE2;PCA3	4.36336e-05	0.0981499	0.752858	834	169	367	298	GBM (330 patients), LGG (504 patients)
17	GBM, LGG	rs710162	chr9	92297508	T	A	ENSG00000198000	NOL8	1.87824e-06	0.0845766	1.57344	617	225	291	101	GBM (139 patients), LGG (478 patients)
17	GBM, LGG	rs2274725	chr9	104102289	C	T	ENSG00000136824	SMC2	6.4774e-06	0.0940983	1.50692	505	107	236	162	GBM (241 patients), LGG (264 patients)
17	GBM, LGG	rs33984675	chr9	123370640	G	A	ENSG00000148204	CRB2	3.7474e-05	0.0940983	0.712389	832	407	339	86	GBM (328 patients), LGG (504 patients)
17	GBM, LGG	rs1045441	chr9	129813518	A	T	ENSG00000136827	TOR1A	4.53519e-05	0.098161	0.468031	636	540	91	5	GBM (147 patients), LGG (489 patients)
17	GBM, LGG	rs1183	chr9	129813758	G	C	ENSG00000136827	TOR1A	1.34668e-06	0.0845766	0.399741	646	550	91	5	GBM (157 patients), LGG (489 patients)
17	GBM, LGG	rs58516574	chr10	62095225	G	A	ENSG00000150347	ARID5B	6.48331e-06	0.0940983	1.67584	621	489	108	24	GBM (142 patients), LGG (479 patients)
17	GBM, LGG	rs1058645	chr10	69016831	C	T	ENSG00000198954	KIF1BP	3.38038e-06	0.0853602	2.12899	635	566	63	6	GBM (146 patients), LGG (489 patients)
17	GBM, LGG	rs1046566	chr11	27367077	C	T	ENSG00000205213	LGR4	1.74287e-05	0.0940983	1.54065	630	267	280	83	GBM (146 patients), LGG (484 patients)
17	GBM, LGG	rs2447995	chr11	27367363	T	C	ENSG00000205213	LGR4	2.44578e-05	0.0940983	1.51437	616	258	274	84	GBM (145 patients), LGG (471 patients)
17	GBM, LGG	rs2298556	chr11	60503852	A	C	ENSG00000071203	MS4A12	4.60862e-05	0.0983453	1.8351	860	752	107	1	GBM (356 patients), LGG (504 patients)
17	GBM, LGG	rs634983	chr11	111876703	C	T	ENSG00000255561;ENSG00000258529	FDXACB1;AP001781.2	2.85087e-05	0.0940983	1.42414	778	98	350	330	GBM (288 patients), LGG (490 patients)
17	GBM, LGG	rs476581	chr11	112018930	C	T	ENSG00000150764	DIXDC1	3.16584e-05	0.0940983	1.50248	797	42	320	435	GBM (293 patients), LGG (504 patients)
17	GBM, LGG	rs1056875	chr12	49186397	T	C	ENSG00000167552	TUBA1A	3.19806e-05	0.0940983	0.730508	863	332	404	127	GBM (359 patients), LGG (504 patients)
17	GBM, LGG	rs1039225	chr12	49188909	T	G	ENSG00000167553;ENSG00000167552	TUBA1C;TUBA1A	1.68848e-05	0.0940983	0.708706	853	370	382	101	GBM (349 patients), LGG (504 patients)
17	GBM, LGG	rs3087404	chr12	54187830	T	C	ENSG00000123415	SMUG1	2.36715e-05	0.0940983	1.51942	592	140	288	164	GBM (144 patients), LGG (448 patients)
17	GBM, LGG	rs76410726	chr13	39029400	T	C	ENSG00000120685	PROSER1	2.86234e-05	0.0940983	1.81505	855	740	113	2	GBM (351 patients), LGG (504 patients)
17	GBM, LGG	rs8022545	chr14	64437931	T	C	ENSG00000100714;ENSG00000258824	MTHFD1;AL122035.1	3.54495e-05	0.0940983	0.438744	276	182	81	13	GBM (59 patients), LGG (217 patients)
17	GBM, LGG	rs28498552	chr14	77859332	C	T	ENSG00000063761	ADCK1	2.49253e-06	0.0845766	0.573789	755	549	187	19	GBM (316 patients), LGG (439 patients)
17	GBM, LGG	rs45503595	chr14	92941238	T	C	ENSG00000100605	ITPK1	2.28881e-05	0.0940983	2.05834	636	554	73	9	GBM (147 patients), LGG (489 patients)
17	GBM, LGG	rs2306780	chr15	59223247	C	G	ENSG00000157483	MYO1E	3.87808e-05	0.0940983	0.728867	860	389	377	94	GBM (356 patients), LGG (504 patients)
17	GBM, LGG	rs11852827	chr15	80976927	C	T	ENSG00000117899	MESD	3.60639e-05	0.0940983	1.92684	626	543	77	6	GBM (146 patients), LGG (480 patients)
17	GBM, LGG	rs11855057	chr15	80989803	C	G	ENSG00000117899	MESD	6.18045e-06	0.0940983	1.82857	713	626	79	8	GBM (242 patients), LGG (471 patients)
17	GBM, LGG	rs7169981	chr15	89683716	C	A	ENSG00000166821	PEX11A	2.33074e-05	0.0940983	1.41909	863	93	361	409	GBM (359 patients), LGG (504 patients)
17	GBM, LGG	rs9972327	chr15	90087660	C	A	ENSG00000182054	IDH2	2.24675e-05	0.0940983	0.698856	850	532	262	56	GBM (346 patients), LGG (504 patients)
17	GBM, LGG	rs72779259	chr16	1488180	C	T	ENSG00000251692	PTX4	2.91508e-05	0.0940983	1.82458	666	555	108	3	GBM (272 patients), LGG (394 patients)
17	GBM, LGG	rs3088029	chr17	74770652	G	A	ENSG00000109065	NAT9	1.66128e-05	0.0940983	1.91716	636	529	98	9	GBM (147 patients), LGG (489 patients)
17	GBM, LGG	rs12937268	chr17	74771279	C	T	ENSG00000109065	NAT9	2.92474e-05	0.0940983	1.88777	635	527	99	9	GBM (146 patients), LGG (489 patients)
17	GBM, LGG	rs2035835	chr17	74933285	G	C	ENSG00000183034	OTOP2	2.18107e-05	0.0940983	0.726972	810	93	331	386	GBM (306 patients), LGG (504 patients)
17	GBM, LGG	N/A	chr18	12264493	AC	A	ENSG00000176194	CIDEA	3.08242e-05	0.0940983	0.534712	848	738	104	6	GBM (350 patients), LGG (498 patients)
17	GBM, LGG	rs139399011	chr18	26600073	T	A	ENSG00000263846;ENSG00000134504	CIAPIN1P;KCTD1	3.67855e-05	0.0940983	1.61428	860	686	164	10	GBM (356 patients), LGG (504 patients)
17	GBM, LGG	rs2303465	chr18	31328127	G	A	ENSG00000134760	DSG1	3.84404e-05	0.0940983	0.738552	857	212	446	199	GBM (353 patients), LGG (504 patients)
17	GBM, LGG	rs2972571	chr19	8324839	T	A	ENSG00000186994	KANK3	1.35037e-05	0.0940983	0.622796	852	603	226	23	GBM (348 patients), LGG (504 patients)
17	GBM, LGG	rs8119636	chr20	1181726	A	G	ENSG00000125818;ENSG00000125895	PSMF1;TMEM74B	2.61366e-05	0.0940983	1.75267	550	428	114	8	GBM (283 patients), LGG (267 patients)
17	GBM, LGG	rs7260750	chr20	3166378	G	A	ENSG00000088899	LZTS3	2.58503e-05	0.0940983	1.37893	851	102	374	375	GBM (347 patients), LGG (504 patients)
17	GBM, LGG	rs3761353	chr21	33899569	A	G	ENSG00000205726;ENSG00000249209	ITSN1;AP000311.1	1.66321e-05	0.0940983	1.6566	571	357	187	27	GBM (107 patients), LGG (464 patients)
17	GBM, LGG	rs470098	chr22	27981095	G	T	ENSG00000235954;ENSG00000100154	TTC28-AS1;TTC28	2.19382e-05	0.0940983	2.16489	613	533	74	6	GBM (129 patients), LGG (484 patients)
17	GBM, LGG	rs138639	chr22	27985849	A	G	ENSG00000235954;ENSG00000100154	TTC28-AS1;TTC28	3.28301e-05	0.0940983	1.90889	471	385	73	13	GBM (102 patients), LGG (369 patients)
17	GBM, LGG	rs9626460	chr22	45844210	G	A	ENSG00000130638	ATXN10	1.57423e-05	0.0940983	1.66472	635	515	104	16	GBM (147 patients), LGG (488 patients)
19	KICH, KIRC, KIRP	N/A	chr1	225337597	G	GA	ENSG00000185842	DNAH14	7.60485e-06	0.087291	2.9374	316	192	109	15	KICH (65 patients), KIRC (80 patients), KIRP (171 patients)
19	KICH, KIRC, KIRP	rs9632389	chr5	55908359	T	G	ENSG00000164509	IL31RA	5.61355e-06	0.087291	2.15989	691	500	179	12	KICH (65 patients), KIRC (340 patients), KIRP (286 patients)
19	KICH, KIRC, KIRP	rs1975613	chr11	132309992	C	T	ENSG00000182667	NTM	1.67533e-06	0.087291	0.433886	593	277	247	69	KICH (64 patients), KIRC (288 patients), KIRP (241 patients)
19	KICH, KIRC, KIRP	rs1732300	chr12	52383252	G	A	ENSG00000258253;ENSG00000161849	AC078865.1;KRT84	6.89721e-06	0.087291	2.47279	360	211	115	34	KICH (64 patients), KIRC (131 patients), KIRP (165 patients)
19	KICH, KIRC, KIRP	rs3742233	chr13	112883134	G	A	ENSG00000068650	ATP11A	5.89488e-06	0.087291	0.64301	820	282	365	173	KICH (54 patients), KIRC (511 patients), KIRP (255 patients)
19	KICH, KIRC, KIRP	rs28459794	chr17	42166278	A	G	ENSG00000089558	KCNH4	4.33252e-06	0.087291	2.21787	643	489	130	24	KICH (65 patients), KIRC (309 patients), KIRP (269 patients)
20	KIRC, KIRP	rs9632389	chr5	55908359	T	G	ENSG00000164509	IL31RA	4.16295e-06	0.0787646	2.24677	626	455	159	12	KIRC (340 patients), KIRP (286 patients)
20	KIRC, KIRP	N/A	chr6	132787624	CT	C	ENSG00000146409	SLC18B1	4.42376e-07	0.0367619	4.16655	624	587	37	0	KIRC (338 patients), KIRP (286 patients)
20	KIRC, KIRP	rs41272385	chr8	132180036	G	A	ENSG00000184156	KCNQ3	2.00675e-07	0.0333526	3.25109	486	407	73	6	KIRC (230 patients), KIRP (256 patients)
20	KIRC, KIRP	rs7893325	chr10	96995323	G	A	ENSG00000196233	LCOR	4.73909e-06	0.0787646	1.89728	754	566	172	16	KIRC (482 patients), KIRP (272 patients)
20	KIRC, KIRP	rs1975613	chr11	132309992	C	T	ENSG00000182667	NTM	4.60953e-06	0.0787646	0.438562	529	248	219	62	KIRC (288 patients), KIRP (241 patients)
20	KIRC, KIRP	rs4482069	chr12	128809707	G	C	ENSG00000139370	SLC15A4	2.85119e-06	0.0787646	0.448189	304	51	112	141	KIRC (211 patients), KIRP (93 patients)
20	KIRC, KIRP	rs3742233	chr13	112883134	G	A	ENSG00000068650	ATP11A	1.68174e-06	0.0698771	0.615323	766	254	356	156	KIRC (511 patients), KIRP (255 patients)
20	KIRC, KIRP	rs72747462	chr15	67526200	G	A	ENSG00000189227	C15orf61	3.11536e-06	0.0787646	0.141414	124	43	58	23	KIRC (80 patients), KIRP (44 patients)
20	KIRC, KIRP	rs2598411	chr17	76091582	C	G	ENSG00000279382;ENSG00000182473	AC018665.1;EXOC7	4.6688e-06	0.0787646	2.28644	287	89	122	76	KIRC (186 patients), KIRP (101 patients)
20	KIRC, KIRP	rs636031	chr18	9861890	A	G	ENSG00000168461	RAB31	1.45402e-06	0.0698771	1.86628	800	612	164	24	KIRC (519 patients), KIRP (281 patients)
20	KIRC, KIRP	rs17705633	chr19	35524750	C	T	ENSG00000189001	SBSN	5.88791e-06	0.088962	0.362907	633	458	164	11	KIRC (347 patients), KIRP (286 patients)
25	OV, UCEC	rs67267062	chr12	70539428	G	A	ENSG00000127329;ENSG00000258168	PTPRB;AC025569.1	1.36539e-06	0.069428	2.24289	336	229	86	21	OV (77 patients), UCEC (259 patients)
25	OV, UCEC	rs117509570	chr12	121003075	A	G	ENSG00000157895	C12orf43	7.52652e-07	0.0614302	1.83218	586	491	76	19	OV (326 patients), UCEC (260 patients)
25	OV, UCEC	N/A	chr17	50707683	GC	G	ENSG00000154945	ANKRD40	1.96069e-06	0.0747733	2.46073	506	442	62	2	OV (337 patients), UCEC (169 patients)
25	OV, UCEC	rs12980648	chr19	35157361	G	A	ENSG00000089327	FXYD5	8.05404e-07	0.0614302	1.80416	833	643	172	18	OV (411 patients), UCEC (422 patients)
26	PAAD, STAD	rs73187319	chr7	107186768	A	T	ENSG00000105856	HBP1	5.74707e-07	0.0823969	3.02513	458	422	35	1	PAAD (147 patients), STAD (311 patients)

## Sheet: Table S2D
Table S2D. 9 Prognostic Germline Variants Identified in Analysis 4.
Cancer	dbSNP ID	Chromosome	Chromosomal Position	Reference Allele	Alternate Allele	Ensembl ID	External Gene Name	Uncorrected p-value	FDR-corrected p-value	Hazard Ratio	Sample Size	Number of Homozygous Reference Individuals	Number of Heterozygous Patients	Number of Homozygous Alternate Patients
BRCA	rs11594445	chr10	93323282	C	T	ENSG00000138119	MYOF	3.73675e-06	0.00296324	2.48711	1079	960	114	5
KIRC	rs7565275	chr2	233320674	A	G	ENSG00000130561	SAG	0.000243657	0.0622137	4.57366	334	317	16	1
KIRC	rs2271904	chr10	73134617	T	C	ENSG00000122882	ECD	1.04191e-05	0.00798106	2.32591	530	459	65	6
KIRC	rs55796947	chr17	21300898	C	T	ENSG00000034152	MAP2K3	0.000101796	0.0389878	0.537677	530	217	313	0
LUSC	rs863362	chr1	158579702	C	T	ENSG00000279111	OR10X1	0.000109227	0.0782067	1.50174	433	125	211	97
OV	rs1558526	chr12	8857224	G	A	ENSG00000166535	A2ML1	2.6714e-05	0.0172305	0.617246	394	229	134	31
PAAD	rs61741114	chr6	106543486	T	C	ENSG00000112297	CRYBG1	9.16506e-05	0.073962	4.29435	184	163	21	0
THCA	rs35602605	chr15	40016658	G	T	ENSG00000128829	EIF2AK4	8.7259e-05	0.0733848	2.58415	505	390	108	7
UCS	rs6671088	chr1	37720517	C	T	ENSG00000183317	EPHA10	0.000148206	0.0333463	8.10623	56	39	15	2

## Sheet: Table S2E
Table S2E. 1 Prognostic Germline Variants Identified in Analysis 5.
Cancer	dbSNP ID	Chromosome	Chromosomal Position	Reference Allele	Alternate Allele	Ensembl ID	External Gene Name	p-value	Hazard Ratio	Sample Size	Number of Homozygous Reference Individuals	Number of Heterozygous Patients	Number of Homozygous Alternate Patients
CESC	rs3751262	chr12	12465756	G	A	ENSG00000165714	BORCS5	0.0468396	1.74135	292	247	42	3
ESCA	rs3751262	chr12	12465756	G	A	ENSG00000165714	BORCS5	0.02972	1.6281	180	145	30	5
KIRC	rs3751262	chr12	12465756	G	A	ENSG00000165714	BORCS5	0.038986	1.52248	482	426	54	2
LIHC	rs3751262	chr12	12465756	G	A	ENSG00000165714	BORCS5	0.0149211	1.91519	367	297	64	6
PAAD	rs3751262	chr12	12465756	G	A	ENSG00000165714	BORCS5	0.0136722	1.83439	183	155	26	2

## Sheet: Table S2F
Table S2F. 3 Prognostic Germline Variants Identified in Analyis 6.
Group Number	Cancers in Group	dbSNP ID	Chromosome	Chromosomal Position	Reference Allele	Alternate Allele	Ensembl ID	External Gene Name	Uncorrected p-value	FDR-corrected p-value	Hazard Ratio	Sample Size	Number of Homozygous Reference Individuals	Number of Heterozygous Patients	Number of Homozygous Alternate Patients	Number of Patients with Each Cancer in Group
4	BLCA, KICH, KIRC, KIRP	rs12004	chr22	38481456	T	G	ENSG00000100196	KDELR3	2.85291e-05	0.00736051	1.37404	1225	650	455	120	BLCA (361 patients), KICH (65 patients), KIRC (513 patients), KIRP (286 patients)
5	BLCA, KIRC, KIRP	rs12004	chr22	38481456	T	G	ENSG00000100196	KDELR3	1.26177e-05	0.00851695	1.39845	1160	622	425	113	BLCA (361 patients), KIRC (513 patients), KIRP (286 patients)
20	KIRC, KIRP	rs2271904	chr10	73134617	T	C	ENSG00000122882	ECD	7.69803e-05	0.0562726	2.01581	814	690	116	8	KIRC (528 patients), KIRP (286 patients)
22	LAML, THCA	rs61823162	chr1	159815623	C	T	ENSG00000181036	FCRL6	0.000183094	0.0935612	2.07575	584	471	106	7	LAML (84 patients), THCA (500 patients)
