# Supplementary material for: The pan-cancer landscape of prognostic germline variants in 10,582 patients
Source: Genome Med. 2020 Feb 17;12:15. doi: 10.1186/s13073-020-0718-7 (PMC7027124; doi:10.1186/s13073-020-0718-7)
Supplement: Supplementary file 3 — Table S4. Detailed information about each of the prognostic germline variants and the area under the curve values depicted graphically in Fig. 5f. The examples labeled in Fig. 5f are highlighted in the table below. (XLSX 461 kb) [file 13073_2020_718_MOESM3_ESM.xlsx]

## Sheet: Table S4
Table S4. Detailed information about each of the prognostic germline variants and the area under the curve values depicted graphically in Figure 5F. The examples labeled in Figure 5F are highlighted in the table below.
Cancer	dbSNP ID	Chromosome	Chromosomal Position	Reference	Alternate	Day of Follow-Up	AUC (Clinical Variables Alone)	AUC (Clinical Variables and Germline Variant Status)	Change in AUC	p-value (Calculated once per Germline Variant)
BRCA	rs112639671	chr3	38072873	T	C	188	0.634338	0.623062	-0.0112763	6.62316e-15
BRCA	rs112639671	chr3	38072873	T	C	207	0.608132	0.595319	-0.012813	6.62316e-15
BRCA	rs112639671	chr3	38072873	T	C	224	0.625118	0.607442	-0.0176763	6.62316e-15
BRCA	rs112639671	chr3	38072873	T	C	255	0.640362	0.618471	-0.0218908	6.62316e-15
BRCA	rs112639671	chr3	38072873	T	C	268	0.653748	0.628635	-0.0251133	6.62316e-15
BRCA	rs112639671	chr3	38072873	T	C	275	0.665149	0.65137	-0.0137794	6.62316e-15
BRCA	rs112639671	chr3	38072873	T	C	291	0.675756	0.658094	-0.0176612	6.62316e-15
BRCA	rs112639671	chr3	38072873	T	C	302	0.684063	0.662954	-0.0211086	6.62316e-15
BRCA	rs112639671	chr3	38072873	T	C	305	0.66531	0.644087	-0.0212223	6.62316e-15
BRCA	rs112639671	chr3	38072873	T	C	362	0.671889	0.649529	-0.0223597	6.62316e-15
BRCA	rs112639671	chr3	38072873	T	C	365	0.654083	0.665056	0.0109731	6.62316e-15
BRCA	rs112639671	chr3	38072873	T	C	377	0.637224	0.677309	0.0400853	6.62316e-15
BRCA	rs112639671	chr3	38072873	T	C	382	0.623306	0.659654	0.0363487	6.62316e-15
BRCA	rs112639671	chr3	38072873	T	C	385	0.632389	0.665097	0.0327081	6.62316e-15
BRCA	rs112639671	chr3	38072873	T	C	396	0.640739	0.679229	0.0384893	6.62316e-15
BRCA	rs112639671	chr3	38072873	T	C	431	0.62932	0.663246	0.0339259	6.62316e-15
BRCA	rs112639671	chr3	38072873	T	C	434	0.637507	0.668021	0.0305141	6.62316e-15
BRCA	rs112639671	chr3	38072873	T	C	447	0.645585	0.673817	0.0282323	6.62316e-15
BRCA	rs112639671	chr3	38072873	T	C	490	0.632002	0.682341	0.0503391	6.62316e-15
BRCA	rs112639671	chr3	38072873	T	C	524	0.638518	0.682664	0.044146	6.62316e-15
BRCA	rs112639671	chr3	38072873	T	C	536	0.645795	0.687921	0.0421261	6.62316e-15
BRCA	rs112639671	chr3	38072873	T	C	544	0.633662	0.673496	0.0398339	6.62316e-15
BRCA	rs112639671	chr3	38072873	T	C	556	0.641785	0.677245	0.0354605	6.62316e-15
BRCA	rs112639671	chr3	38072873	T	C	559	0.649077	0.680622	0.0315453	6.62316e-15
BRCA	rs112639671	chr3	38072873	T	C	563	0.655203	0.683034	0.0278312	6.62316e-15
BRCA	rs112639671	chr3	38072873	T	C	574	0.660878	0.686387	0.0255088	6.62316e-15
BRCA	rs112639671	chr3	38072873	T	C	586	0.664987	0.687995	0.0230074	6.62316e-15
BRCA	rs112639671	chr3	38072873	T	C	588	0.655037	0.676865	0.0218277	6.62316e-15
BRCA	rs112639671	chr3	38072873	T	C	612	0.660898	0.68526	0.0243617	6.62316e-15
BRCA	rs112639671	chr3	38072873	T	C	653	0.645838	0.669524	0.0236863	6.62316e-15
BRCA	rs112639671	chr3	38072873	T	C	654	0.65116	0.671847	0.0206874	6.62316e-15
BRCA	rs112639671	chr3	38072873	T	C	682	0.638341	0.659413	0.021072	6.62316e-15
BRCA	rs112639671	chr3	38072873	T	C	716	0.642011	0.673298	0.0312876	6.62316e-15
BRCA	rs112639671	chr3	38072873	T	C	729	0.632822	0.682106	0.0492844	6.62316e-15
BRCA	rs112639671	chr3	38072873	T	C	739	0.638784	0.68617	0.0473861	6.62316e-15
BRCA	rs112639671	chr3	38072873	T	C	746	0.629101	0.693676	0.0645759	6.62316e-15
BRCA	rs112639671	chr3	38072873	T	C	756	0.633851	0.697135	0.0632838	6.62316e-15
BRCA	rs112639671	chr3	38072873	T	C	763	0.624977	0.704141	0.0791642	6.62316e-15
BRCA	rs112639671	chr3	38072873	T	C	785	0.616529	0.69228	0.0757513	6.62316e-15
BRCA	rs112639671	chr3	38072873	T	C	790	0.622763	0.694275	0.0715118	6.62316e-15
BRCA	rs112639671	chr3	38072873	T	C	792	0.629714	0.698264	0.0685504	6.62316e-15
BRCA	rs112639671	chr3	38072873	T	C	825	0.633631	0.704503	0.0708723	6.62316e-15
BRCA	rs112639671	chr3	38072873	T	C	834	0.626277	0.694387	0.0681101	6.62316e-15
BRCA	rs112639671	chr3	38072873	T	C	859	0.632293	0.696299	0.0640062	6.62316e-15
BRCA	rs112639671	chr3	38072873	T	C	921	0.637062	0.697912	0.0608502	6.62316e-15
BRCA	rs112639671	chr3	38072873	T	C	967	0.642354	0.700435	0.0580812	6.62316e-15
BRCA	rs112639671	chr3	38072873	T	C	971	0.64721	0.702079	0.0548683	6.62316e-15
BRCA	rs112639671	chr3	38072873	T	C	994	0.651134	0.702189	0.0510548	6.62316e-15
BRCA	rs112639671	chr3	38072873	T	C	1009	0.653959	0.703725	0.0497653	6.62316e-15
BRCA	rs112639671	chr3	38072873	T	C	1014	0.647826	0.711044	0.0632171	6.62316e-15
BRCA	rs112639671	chr3	38072873	T	C	1034	0.653837	0.713056	0.0592188	6.62316e-15
BRCA	rs112639671	chr3	38072873	T	C	1066	0.660725	0.71522	0.0544945	6.62316e-15
BRCA	rs112639671	chr3	38072873	T	C	1094	0.653877	0.705687	0.0518094	6.62316e-15
BRCA	rs112639671	chr3	38072873	T	C	1120	0.656139	0.704788	0.0486483	6.62316e-15
BRCA	rs112639671	chr3	38072873	T	C	1123	0.658875	0.704901	0.0460254	6.62316e-15
BRCA	rs112639671	chr3	38072873	T	C	1136	0.651822	0.695788	0.0439658	6.62316e-15
BRCA	rs112639671	chr3	38072873	T	C	1174	0.657047	0.696333	0.0392861	6.62316e-15
BRCA	rs112639671	chr3	38072873	T	C	1210	0.660088	0.701175	0.0410874	6.62316e-15
BRCA	rs112639671	chr3	38072873	T	C	1239	0.653527	0.691239	0.0377123	6.62316e-15
BRCA	rs112639671	chr3	38072873	T	C	1290	0.657202	0.691028	0.0338265	6.62316e-15
BRCA	rs112639671	chr3	38072873	T	C	1303	0.650902	0.682926	0.0320232	6.62316e-15
BRCA	rs112639671	chr3	38072873	T	C	1304	0.654181	0.683964	0.0297836	6.62316e-15
BRCA	rs112639671	chr3	38072873	T	C	1313	0.645698	0.674097	0.0283988	6.62316e-15
BRCA	rs112639671	chr3	38072873	T	C	1343	0.638057	0.667948	0.0298906	6.62316e-15
BRCA	rs112639671	chr3	38072873	T	C	1353	0.629313	0.663623	0.0343093	6.62316e-15
BRCA	rs112639671	chr3	38072873	T	C	1412	0.623952	0.669382	0.0454304	6.62316e-15
BRCA	rs112639671	chr3	38072873	T	C	1414	0.627425	0.670651	0.0432265	6.62316e-15
BRCA	rs112639671	chr3	38072873	T	C	1470	0.625702	0.669563	0.0438612	6.62316e-15
BRCA	rs112639671	chr3	38072873	T	C	1508	0.616297	0.661303	0.0450063	6.62316e-15
BRCA	rs112639671	chr3	38072873	T	C	1609	0.615834	0.657629	0.0417951	6.62316e-15
BRCA	rs112639671	chr3	38072873	T	C	1619	0.610253	0.649599	0.0393461	6.62316e-15
BRCA	rs112639671	chr3	38072873	T	C	1640	0.616737	0.658436	0.0416996	6.62316e-15
BRCA	rs112639671	chr3	38072873	T	C	1642	0.620596	0.660314	0.0397181	6.62316e-15
BRCA	rs112639671	chr3	38072873	T	C	1673	0.611828	0.650144	0.0383157	6.62316e-15
BRCA	rs112639671	chr3	38072873	T	C	1688	0.604881	0.641378	0.0364975	6.62316e-15
BRCA	rs112639671	chr3	38072873	T	C	1694	0.612122	0.647794	0.0356718	6.62316e-15
BRCA	rs112639671	chr3	38072873	T	C	1709	0.615777	0.657842	0.0420651	6.62316e-15
BRCA	rs112639671	chr3	38072873	T	C	1808	0.609821	0.666989	0.0571684	6.62316e-15
BRCA	rs112639671	chr3	38072873	T	C	1810	0.603124	0.672366	0.0692414	6.62316e-15
BRCA	rs112639671	chr3	38072873	T	C	2011	0.601169	0.664597	0.0634278	6.62316e-15
BRCA	rs112639671	chr3	38072873	T	C	2041	0.607289	0.66966	0.0623717	6.62316e-15
BRCA	rs112639671	chr3	38072873	T	C	2165	0.607582	0.670797	0.0632143	6.62316e-15
BRCA	rs112639671	chr3	38072873	T	C	2192	0.598641	0.6756	0.0769593	6.62316e-15
BRCA	rs112639671	chr3	38072873	T	C	2273	0.59057	0.663627	0.0730565	6.62316e-15
BRCA	rs112639671	chr3	38072873	T	C	2561	0.593102	0.659683	0.0665801	6.62316e-15
BRCA	rs112639671	chr3	38072873	T	C	2674	0.590948	0.657316	0.0663684	6.62316e-15
CESC	rs76489504	chr21	46216643	G	A	104	0.806971	0.928549	0.121578	2.32831e-10
CESC	rs76489504	chr21	46216643	G	A	144	0.846224	0.942168	0.0959442	2.32831e-10
CESC	rs76489504	chr21	46216643	G	A	153	0.822154	0.895661	0.073507	2.32831e-10
CESC	rs76489504	chr21	46216643	G	A	206	0.84778	0.907427	0.0596466	2.32831e-10
CESC	rs76489504	chr21	46216643	G	A	208	0.866127	0.915362	0.0492355	2.32831e-10
CESC	rs76489504	chr21	46216643	G	A	263	0.882414	0.9277	0.0452857	2.32831e-10
CESC	rs76489504	chr21	46216643	G	A	267	0.872498	0.913422	0.0409242	2.32831e-10
CESC	rs76489504	chr21	46216643	G	A	305	0.880927	0.917524	0.0365969	2.32831e-10
CESC	rs76489504	chr21	46216643	G	A	316	0.834763	0.869584	0.0348202	2.32831e-10
CESC	rs76489504	chr21	46216643	G	A	317	0.842032	0.871575	0.0295435	2.32831e-10
CESC	rs76489504	chr21	46216643	G	A	321	0.784795	0.814367	0.0295722	2.32831e-10
CESC	rs76489504	chr21	46216643	G	A	336	0.790605	0.816913	0.0263077	2.32831e-10
CESC	rs76489504	chr21	46216643	G	A	352	0.787125	0.812742	0.0256175	2.32831e-10
CESC	rs76489504	chr21	46216643	G	A	396	0.784537	0.80855	0.024013	2.32831e-10
CESC	rs76489504	chr21	46216643	G	A	425	0.771618	0.791584	0.019966	2.32831e-10
CESC	rs76489504	chr21	46216643	G	A	440	0.768499	0.786847	0.0183476	2.32831e-10
CESC	rs76489504	chr21	46216643	G	A	456	0.764661	0.782063	0.0174027	2.32831e-10
CESC	rs76489504	chr21	46216643	G	A	469	0.778851	0.796701	0.0178503	2.32831e-10
CESC	rs76489504	chr21	46216643	G	A	471	0.775284	0.796861	0.0215767	2.32831e-10
CESC	rs76489504	chr21	46216643	G	A	475	0.758822	0.779476	0.020654	2.32831e-10
CESC	rs76489504	chr21	46216643	G	A	477	0.766518	0.785223	0.0187048	2.32831e-10
CESC	rs76489504	chr21	46216643	G	A	488	0.778318	0.796721	0.0184028	2.32831e-10
CESC	rs76489504	chr21	46216643	G	A	491	0.757576	0.789744	0.0321678	2.32831e-10
CESC	rs76489504	chr21	46216643	G	A	494	0.751381	0.779313	0.027932	2.32831e-10
CESC	rs76489504	chr21	46216643	G	A	506	0.768341	0.795853	0.0275118	2.32831e-10
CESC	rs76489504	chr21	46216643	G	A	558	0.767461	0.795003	0.0275422	2.32831e-10
CESC	rs76489504	chr21	46216643	G	A	561	0.770996	0.796815	0.0258186	2.32831e-10
CESC	rs76489504	chr21	46216643	G	A	574	0.763411	0.788983	0.0255716	2.32831e-10
CESC	rs76489504	chr21	46216643	G	A	607	0.763481	0.789875	0.026394	2.32831e-10
CESC	rs76489504	chr21	46216643	G	A	675	0.766193	0.790557	0.0243642	2.32831e-10
CESC	rs76489504	chr21	46216643	G	A	711	0.777679	0.800527	0.0228485	2.32831e-10
CESC	rs76489504	chr21	46216643	G	A	715	0.789121	0.809998	0.0208773	2.32831e-10
CESC	rs2298694	chr21	46230448	C	T	104	0.806971	0.930069	0.123098	2.32831e-10
CESC	rs2298694	chr21	46230448	C	T	144	0.846224	0.943398	0.0971743	2.32831e-10
CESC	rs2298694	chr21	46230448	C	T	153	0.822154	0.895648	0.0734944	2.32831e-10
CESC	rs2298694	chr21	46230448	C	T	206	0.84778	0.908325	0.0605445	2.32831e-10
CESC	rs2298694	chr21	46230448	C	T	208	0.866127	0.916152	0.050025	2.32831e-10
CESC	rs2298694	chr21	46230448	C	T	263	0.882414	0.927691	0.0452771	2.32831e-10
CESC	rs2298694	chr21	46230448	C	T	267	0.872498	0.912753	0.0402543	2.32831e-10
CESC	rs2298694	chr21	46230448	C	T	305	0.880927	0.917517	0.0365896	2.32831e-10
CESC	rs2298694	chr21	46230448	C	T	316	0.834763	0.869577	0.0348135	2.32831e-10
CESC	rs2298694	chr21	46230448	C	T	317	0.842032	0.871569	0.0295372	2.32831e-10
CESC	rs2298694	chr21	46230448	C	T	321	0.784795	0.814362	0.0295664	2.32831e-10
CESC	rs2298694	chr21	46230448	C	T	336	0.790605	0.816868	0.0262635	2.32831e-10
CESC	rs2298694	chr21	46230448	C	T	352	0.787125	0.821317	0.0341925	2.32831e-10
CESC	rs2298694	chr21	46230448	C	T	396	0.784537	0.816277	0.0317395	2.32831e-10
CESC	rs2298694	chr21	46230448	C	T	425	0.771618	0.798229	0.0266111	2.32831e-10
CESC	rs2298694	chr21	46230448	C	T	440	0.768499	0.792812	0.0243125	2.32831e-10
CESC	rs2298694	chr21	46230448	C	T	456	0.764661	0.787556	0.0228954	2.32831e-10
CESC	rs2298694	chr21	46230448	C	T	469	0.778851	0.801222	0.0223715	2.32831e-10
CESC	rs2298694	chr21	46230448	C	T	471	0.775284	0.801189	0.0259045	2.32831e-10
CESC	rs2298694	chr21	46230448	C	T	475	0.758822	0.782983	0.0241613	2.32831e-10
CESC	rs2298694	chr21	46230448	C	T	477	0.766518	0.788979	0.0224608	2.32831e-10
CESC	rs2298694	chr21	46230448	C	T	488	0.778318	0.800054	0.0217352	2.32831e-10
CESC	rs2298694	chr21	46230448	C	T	491	0.757576	0.793479	0.0359027	2.32831e-10
CESC	rs2298694	chr21	46230448	C	T	494	0.751381	0.783298	0.0319174	2.32831e-10
CESC	rs2298694	chr21	46230448	C	T	506	0.768341	0.799826	0.031485	2.32831e-10
CESC	rs2298694	chr21	46230448	C	T	558	0.767461	0.79954	0.0320798	2.32831e-10
CESC	rs2298694	chr21	46230448	C	T	561	0.770996	0.801205	0.0302089	2.32831e-10
CESC	rs2298694	chr21	46230448	C	T	574	0.763411	0.794508	0.0310963	2.32831e-10
CESC	rs2298694	chr21	46230448	C	T	607	0.763481	0.794237	0.0307566	2.32831e-10
CESC	rs2298694	chr21	46230448	C	T	675	0.766193	0.793444	0.0272512	2.32831e-10
CESC	rs2298694	chr21	46230448	C	T	711	0.777679	0.803099	0.0254209	2.32831e-10
CESC	rs2298694	chr21	46230448	C	T	715	0.789121	0.811663	0.0225424	2.32831e-10
CESC	rs75809736	chr8	75013756	T	C	206	0.996885	0.993769	-0.00311526	7.31945e-05
CESC	rs75809736	chr8	75013756	T	C	208	0.981132	0.971698	-0.00943396	7.31945e-05
CESC	rs75809736	chr8	75013756	T	C	263	0.986538	0.978846	-0.00769231	7.31945e-05
CESC	rs75809736	chr8	75013756	T	C	267	0.959319	0.980583	0.0212638	7.31945e-05
CESC	rs75809736	chr8	75013756	T	C	305	0.961248	0.974247	0.0129986	7.31945e-05
CESC	rs75809736	chr8	75013756	T	C	317	0.893509	0.880411	-0.0130985	7.31945e-05
CESC	rs75809736	chr8	75013756	T	C	321	0.803923	0.801438	-0.00248454	7.31945e-05
CESC	rs75809736	chr8	75013756	T	C	336	0.813678	0.819753	0.0060751	7.31945e-05
CESC	rs75809736	chr8	75013756	T	C	396	0.811682	0.836337	0.0246556	7.31945e-05
CESC	rs75809736	chr8	75013756	T	C	425	0.783467	0.814467	0.0309995	7.31945e-05
CESC	rs75809736	chr8	75013756	T	C	440	0.782436	0.813568	0.0311317	7.31945e-05
CESC	rs75809736	chr8	75013756	T	C	469	0.782718	0.814274	0.0315563	7.31945e-05
CESC	rs75809736	chr8	75013756	T	C	475	0.778829	0.823143	0.0443138	7.31945e-05
CESC	rs75809736	chr8	75013756	T	C	488	0.795926	0.831327	0.0354006	7.31945e-05
CESC	rs75809736	chr8	75013756	T	C	491	0.770474	0.805343	0.0348693	7.31945e-05
CESC	rs75809736	chr8	75013756	T	C	494	0.761824	0.805921	0.0440974	7.31945e-05
CESC	rs75809736	chr8	75013756	T	C	506	0.78174	0.826771	0.0450318	7.31945e-05
CESC	rs75809736	chr8	75013756	T	C	558	0.784458	0.8421	0.0576419	7.31945e-05
CESC	rs75809736	chr8	75013756	T	C	561	0.782953	0.831351	0.048398	7.31945e-05
CESC	rs75809736	chr8	75013756	T	C	574	0.767304	0.816563	0.0492597	7.31945e-05
CESC	rs75809736	chr8	75013756	T	C	607	0.77958	0.825962	0.0463818	7.31945e-05
CESC	rs75809736	chr8	75013756	T	C	715	0.790089	0.831318	0.0412285	7.31945e-05
COAD	rs73225425	chr12	124426583	G	C	59	0.64789	0.637356	-0.0105338	4.43325e-15
COAD	rs73225425	chr12	124426583	G	C	61	0.618765	0.608908	-0.00985696	4.43325e-15
COAD	rs73225425	chr12	124426583	G	C	80	0.64419	0.635338	-0.00885222	4.43325e-15
COAD	rs73225425	chr12	124426583	G	C	81	0.63097	0.622731	-0.00823917	4.43325e-15
COAD	rs73225425	chr12	124426583	G	C	92	0.624068	0.634735	0.0106673	4.43325e-15
COAD	rs73225425	chr12	124426583	G	C	97	0.596047	0.606055	0.0100084	4.43325e-15
COAD	rs73225425	chr12	124426583	G	C	122	0.613499	0.623112	0.00961254	4.43325e-15
COAD	rs73225425	chr12	124426583	G	C	123	0.617171	0.634854	0.0176837	4.43325e-15
COAD	rs73225425	chr12	124426583	G	C	153	0.624209	0.642108	0.0178995	4.43325e-15
COAD	rs73225425	chr12	124426583	G	C	156	0.640416	0.67707	0.0366542	4.43325e-15
COAD	rs73225425	chr12	124426583	G	C	172	0.65359	0.688998	0.0354075	4.43325e-15
COAD	rs73225425	chr12	124426583	G	C	183	0.665268	0.698715	0.0334471	4.43325e-15
COAD	rs73225425	chr12	124426583	G	C	186	0.673893	0.706631	0.0327372	4.43325e-15
COAD	rs73225425	chr12	124426583	G	C	207	0.680054	0.715546	0.0354918	4.43325e-15
COAD	rs73225425	chr12	124426583	G	C	214	0.67582	0.707686	0.0318659	4.43325e-15
COAD	rs73225425	chr12	124426583	G	C	219	0.665591	0.696273	0.0306818	4.43325e-15
COAD	rs73225425	chr12	124426583	G	C	242	0.675936	0.70594	0.0300044	4.43325e-15
COAD	rs73225425	chr12	124426583	G	C	256	0.686091	0.714191	0.0280995	4.43325e-15
COAD	rs73225425	chr12	124426583	G	C	257	0.691598	0.720063	0.0284654	4.43325e-15
COAD	rs73225425	chr12	124426583	G	C	276	0.689952	0.730215	0.0402623	4.43325e-15
COAD	rs73225425	chr12	124426583	G	C	288	0.698745	0.737792	0.0390477	4.43325e-15
COAD	rs73225425	chr12	124426583	G	C	291	0.701574	0.739194	0.0376197	4.43325e-15
COAD	rs73225425	chr12	124426583	G	C	292	0.705679	0.74193	0.0362514	4.43325e-15
COAD	rs73225425	chr12	124426583	G	C	300	0.692706	0.727946	0.0352402	4.43325e-15
COAD	rs73225425	chr12	124426583	G	C	301	0.698786	0.732722	0.0339357	4.43325e-15
COAD	rs73225425	chr12	124426583	G	C	304	0.702588	0.734215	0.0316265	4.43325e-15
COAD	rs73225425	chr12	124426583	G	C	306	0.69581	0.726268	0.0304577	4.43325e-15
COAD	rs73225425	chr12	124426583	G	C	313	0.697441	0.725293	0.0278511	4.43325e-15
COAD	rs73225425	chr12	124426583	G	C	320	0.699954	0.727004	0.0270496	4.43325e-15
COAD	rs73225425	chr12	124426583	G	C	325	0.703762	0.730242	0.02648	4.43325e-15
COAD	rs73225425	chr12	124426583	G	C	335	0.708123	0.733972	0.0258492	4.43325e-15
COAD	rs73225425	chr12	124426583	G	C	336	0.709029	0.735189	0.0261596	4.43325e-15
COAD	rs73225425	chr12	124426583	G	C	337	0.697842	0.723357	0.0255154	4.43325e-15
COAD	rs73225425	chr12	124426583	G	C	343	0.704007	0.728861	0.0248538	4.43325e-15
COAD	rs73225425	chr12	124426583	G	C	354	0.701558	0.72598	0.0244219	4.43325e-15
COAD	rs73225425	chr12	124426583	G	C	357	0.693824	0.716573	0.0227488	4.43325e-15
COAD	rs73225425	chr12	124426583	G	C	364	0.698503	0.721141	0.022638	4.43325e-15
COAD	rs73225425	chr12	124426583	G	C	365	0.691009	0.712954	0.021945	4.43325e-15
COAD	rs73225425	chr12	124426583	G	C	368	0.693258	0.714155	0.020897	4.43325e-15
COAD	rs73225425	chr12	124426583	G	C	381	0.698354	0.717656	0.0193022	4.43325e-15
COAD	rs73225425	chr12	124426583	G	C	386	0.702758	0.720778	0.0180201	4.43325e-15
COAD	rs73225425	chr12	124426583	G	C	394	0.699451	0.716476	0.0170248	4.43325e-15
COAD	rs73225425	chr12	124426583	G	C	396	0.705676	0.723666	0.0179899	4.43325e-15
COAD	rs73225425	chr12	124426583	G	C	403	0.702494	0.732404	0.0299097	4.43325e-15
COAD	rs73225425	chr12	124426583	G	C	411	0.709422	0.738517	0.0290953	4.43325e-15
COAD	rs73225425	chr12	124426583	G	C	439	0.710059	0.739231	0.0291721	4.43325e-15
COAD	rs73225425	chr12	124426583	G	C	468	0.714634	0.743249	0.0286154	4.43325e-15
COAD	rs73225425	chr12	124426583	G	C	480	0.717286	0.745026	0.0277397	4.43325e-15
COAD	rs73225425	chr12	124426583	G	C	484	0.711935	0.740371	0.028436	4.43325e-15
COAD	rs73225425	chr12	124426583	G	C	493	0.70866	0.743727	0.0350671	4.43325e-15
COAD	rs73225425	chr12	124426583	G	C	495	0.704915	0.739186	0.0342716	4.43325e-15
COAD	rs73225425	chr12	124426583	G	C	506	0.70903	0.74335	0.03432	4.43325e-15
COAD	rs73225425	chr12	124426583	G	C	509	0.711486	0.746623	0.0351365	4.43325e-15
COAD	rs73225425	chr12	124426583	G	C	511	0.715738	0.749796	0.0340582	4.43325e-15
COAD	rs73225425	chr12	124426583	G	C	517	0.722926	0.756218	0.0332921	4.43325e-15
COAD	rs73225425	chr12	124426583	G	C	529	0.727154	0.760073	0.0329193	4.43325e-15
COAD	rs73225425	chr12	124426583	G	C	535	0.722504	0.754835	0.0323303	4.43325e-15
COAD	rs73225425	chr12	124426583	G	C	549	0.726226	0.757434	0.0312082	4.43325e-15
COAD	rs73225425	chr12	124426583	G	C	579	0.736018	0.767374	0.0313567	4.43325e-15
COAD	rs73225425	chr12	124426583	G	C	592	0.734849	0.765582	0.0307328	4.43325e-15
COAD	rs73225425	chr12	124426583	G	C	608	0.736287	0.766177	0.0298902	4.43325e-15
COAD	rs73225425	chr12	124426583	G	C	612	0.737207	0.767145	0.0299386	4.43325e-15
COAD	rs73225425	chr12	124426583	G	C	648	0.738816	0.768506	0.029691	4.43325e-15
COAD	rs73225425	chr12	124426583	G	C	654	0.741869	0.771378	0.0295094	4.43325e-15
COAD	rs73225425	chr12	124426583	G	C	670	0.744567	0.773472	0.028905	4.43325e-15
COAD	rs73225425	chr12	124426583	G	C	680	0.745533	0.77414	0.028607	4.43325e-15
COAD	rs73225425	chr12	124426583	G	C	686	0.750326	0.778471	0.0281445	4.43325e-15
COAD	rs73225425	chr12	124426583	G	C	688	0.754674	0.782138	0.0274637	4.43325e-15
COAD	rs73225425	chr12	124426583	G	C	722	0.75485	0.781819	0.0269681	4.43325e-15
COAD	rs73225425	chr12	124426583	G	C	735	0.754274	0.781087	0.0268131	4.43325e-15
COAD	rs73225425	chr12	124426583	G	C	762	0.768244	0.79613	0.0278859	4.43325e-15
COAD	rs73225425	chr12	124426583	G	C	789	0.762145	0.788977	0.0268319	4.43325e-15
COAD	rs73225425	chr12	124426583	G	C	791	0.753884	0.780118	0.0262339	4.43325e-15
COAD	rs73225425	chr12	124426583	G	C	810	0.759315	0.784653	0.0253376	4.43325e-15
COAD	rs73225425	chr12	124426583	G	C	821	0.753976	0.778991	0.0250145	4.43325e-15
COAD	rs73225425	chr12	124426583	G	C	822	0.752568	0.777002	0.0244344	4.43325e-15
COAD	rs73225425	chr12	124426583	G	C	859	0.756342	0.78348	0.0271389	4.43325e-15
COAD	rs73225425	chr12	124426583	G	C	872	0.753324	0.790456	0.0371323	4.43325e-15
COAD	rs73225425	chr12	124426583	G	C	948	0.765804	0.801891	0.0360868	4.43325e-15
COAD	rs73225425	chr12	124426583	G	C	976	0.762981	0.795649	0.0326684	4.43325e-15
COAD	rs73225425	chr12	124426583	G	C	1003	0.749558	0.78159	0.0320324	4.43325e-15
COAD	rs663134	chr12	3278699	C	A	61	0.603708	0.605135	0.00142676	2.69407e-14
COAD	rs663134	chr12	3278699	C	A	80	0.645698	0.650779	0.00508171	2.69407e-14
COAD	rs663134	chr12	3278699	C	A	81	0.629417	0.639217	0.00980051	2.69407e-14
COAD	rs663134	chr12	3278699	C	A	90	0.623264	0.642683	0.0194185	2.69407e-14
COAD	rs663134	chr12	3278699	C	A	97	0.642963	0.65896	0.0159975	2.69407e-14
COAD	rs663134	chr12	3278699	C	A	122	0.658017	0.67117	0.0131533	2.69407e-14
COAD	rs663134	chr12	3278699	C	A	123	0.649607	0.657053	0.00744557	2.69407e-14
COAD	rs663134	chr12	3278699	C	A	153	0.654389	0.658423	0.00403426	2.69407e-14
COAD	rs663134	chr12	3278699	C	A	156	0.665799	0.674421	0.00862229	2.69407e-14
COAD	rs663134	chr12	3278699	C	A	172	0.678637	0.685206	0.00656913	2.69407e-14
COAD	rs663134	chr12	3278699	C	A	183	0.689796	0.695879	0.00608264	2.69407e-14
COAD	rs663134	chr12	3278699	C	A	186	0.697078	0.708124	0.0110461	2.69407e-14
COAD	rs663134	chr12	3278699	C	A	207	0.702101	0.71275	0.010649	2.69407e-14
COAD	rs663134	chr12	3278699	C	A	219	0.698561	0.714258	0.0156975	2.69407e-14
COAD	rs663134	chr12	3278699	C	A	242	0.708243	0.724602	0.0163596	2.69407e-14
COAD	rs663134	chr12	3278699	C	A	256	0.717476	0.733213	0.0157377	2.69407e-14
COAD	rs663134	chr12	3278699	C	A	257	0.722061	0.736874	0.0148126	2.69407e-14
COAD	rs663134	chr12	3278699	C	A	276	0.719335	0.73212	0.0127857	2.69407e-14
COAD	rs663134	chr12	3278699	C	A	288	0.727601	0.739727	0.0121253	2.69407e-14
COAD	rs663134	chr12	3278699	C	A	291	0.729267	0.742391	0.0131236	2.69407e-14
COAD	rs663134	chr12	3278699	C	A	292	0.732525	0.744873	0.0123477	2.69407e-14
COAD	rs663134	chr12	3278699	C	A	301	0.717395	0.730551	0.013156	2.69407e-14
COAD	rs663134	chr12	3278699	C	A	304	0.720476	0.732454	0.0119784	2.69407e-14
COAD	rs663134	chr12	3278699	C	A	306	0.711541	0.727	0.0154595	2.69407e-14
COAD	rs663134	chr12	3278699	C	A	313	0.710754	0.728551	0.0177971	2.69407e-14
COAD	rs663134	chr12	3278699	C	A	320	0.71265	0.72756	0.01491	2.69407e-14
COAD	rs663134	chr12	3278699	C	A	325	0.716064	0.728813	0.0127491	2.69407e-14
COAD	rs663134	chr12	3278699	C	A	335	0.719999	0.734244	0.0142445	2.69407e-14
COAD	rs663134	chr12	3278699	C	A	336	0.719818	0.738283	0.0184647	2.69407e-14
COAD	rs663134	chr12	3278699	C	A	337	0.707457	0.726539	0.0190825	2.69407e-14
COAD	rs663134	chr12	3278699	C	A	343	0.713755	0.732085	0.0183299	2.69407e-14
COAD	rs663134	chr12	3278699	C	A	354	0.710199	0.727131	0.016932	2.69407e-14
COAD	rs663134	chr12	3278699	C	A	357	0.701905	0.71759	0.0156849	2.69407e-14
COAD	rs663134	chr12	3278699	C	A	364	0.706616	0.721537	0.0149208	2.69407e-14
COAD	rs663134	chr12	3278699	C	A	365	0.698164	0.717166	0.019002	2.69407e-14
COAD	rs663134	chr12	3278699	C	A	368	0.700036	0.721551	0.0215156	2.69407e-14
COAD	rs663134	chr12	3278699	C	A	381	0.704822	0.726411	0.0215894	2.69407e-14
COAD	rs663134	chr12	3278699	C	A	386	0.708824	0.731767	0.0229431	2.69407e-14
COAD	rs663134	chr12	3278699	C	A	394	0.704201	0.72532	0.0211191	2.69407e-14
COAD	rs663134	chr12	3278699	C	A	396	0.710026	0.731947	0.0219204	2.69407e-14
COAD	rs663134	chr12	3278699	C	A	403	0.705551	0.73407	0.0285191	2.69407e-14
COAD	rs663134	chr12	3278699	C	A	411	0.712392	0.740638	0.0282462	2.69407e-14
COAD	rs663134	chr12	3278699	C	A	439	0.714189	0.742271	0.028082	2.69407e-14
COAD	rs663134	chr12	3278699	C	A	468	0.719513	0.747342	0.0278282	2.69407e-14
COAD	rs663134	chr12	3278699	C	A	480	0.721391	0.74969	0.0282995	2.69407e-14
COAD	rs663134	chr12	3278699	C	A	484	0.714807	0.741616	0.0268088	2.69407e-14
COAD	rs663134	chr12	3278699	C	A	493	0.709648	0.735422	0.0257739	2.69407e-14
COAD	rs663134	chr12	3278699	C	A	495	0.704964	0.729204	0.0242392	2.69407e-14
COAD	rs663134	chr12	3278699	C	A	506	0.709102	0.732303	0.0232011	2.69407e-14
COAD	rs663134	chr12	3278699	C	A	509	0.71137	0.733247	0.0218773	2.69407e-14
COAD	rs663134	chr12	3278699	C	A	511	0.715623	0.737792	0.0221687	2.69407e-14
COAD	rs663134	chr12	3278699	C	A	517	0.723164	0.744281	0.0211172	2.69407e-14
COAD	rs663134	chr12	3278699	C	A	529	0.7266	0.746722	0.0201226	2.69407e-14
COAD	rs663134	chr12	3278699	C	A	535	0.721067	0.741137	0.0200694	2.69407e-14
COAD	rs663134	chr12	3278699	C	A	549	0.724099	0.744914	0.0208146	2.69407e-14
COAD	rs663134	chr12	3278699	C	A	579	0.733903	0.755077	0.0211742	2.69407e-14
COAD	rs663134	chr12	3278699	C	A	592	0.733249	0.753247	0.0199983	2.69407e-14
COAD	rs663134	chr12	3278699	C	A	608	0.734682	0.752624	0.0179423	2.69407e-14
COAD	rs663134	chr12	3278699	C	A	612	0.735063	0.752159	0.017096	2.69407e-14
COAD	rs663134	chr12	3278699	C	A	648	0.738785	0.755052	0.0162664	2.69407e-14
COAD	rs663134	chr12	3278699	C	A	654	0.741596	0.755938	0.0143419	2.69407e-14
COAD	rs663134	chr12	3278699	C	A	680	0.748191	0.761606	0.0134152	2.69407e-14
COAD	rs663134	chr12	3278699	C	A	686	0.752832	0.765698	0.0128662	2.69407e-14
COAD	rs663134	chr12	3278699	C	A	688	0.757019	0.768964	0.0119456	2.69407e-14
COAD	rs663134	chr12	3278699	C	A	722	0.75813	0.769703	0.0115733	2.69407e-14
COAD	rs663134	chr12	3278699	C	A	735	0.759856	0.774336	0.0144793	2.69407e-14
COAD	rs663134	chr12	3278699	C	A	762	0.773089	0.789737	0.0166485	2.69407e-14
COAD	rs663134	chr12	3278699	C	A	789	0.767217	0.793742	0.0265254	2.69407e-14
COAD	rs663134	chr12	3278699	C	A	791	0.764785	0.797603	0.0328185	2.69407e-14
COAD	rs663134	chr12	3278699	C	A	810	0.769881	0.799717	0.0298362	2.69407e-14
COAD	rs663134	chr12	3278699	C	A	822	0.772759	0.80053	0.0277711	2.69407e-14
COAD	rs663134	chr12	3278699	C	A	859	0.775987	0.804688	0.0287007	2.69407e-14
COAD	rs663134	chr12	3278699	C	A	872	0.772274	0.801412	0.0291377	2.69407e-14
COAD	rs663134	chr12	3278699	C	A	948	0.784601	0.818108	0.0335074	2.69407e-14
COAD	rs663134	chr12	3278699	C	A	976	0.781011	0.818909	0.037898	2.69407e-14
COAD	rs17091102	chr12	42355270	T	C	61	0.606766	0.652969	0.0462033	1.58654e-13
COAD	rs17091102	chr12	42355270	T	C	80	0.634959	0.672805	0.037846	1.58654e-13
COAD	rs17091102	chr12	42355270	T	C	81	0.619981	0.65463	0.0346483	1.58654e-13
COAD	rs17091102	chr12	42355270	T	C	90	0.614772	0.646577	0.0318048	1.58654e-13
COAD	rs17091102	chr12	42355270	T	C	97	0.635085	0.666104	0.0310193	1.58654e-13
COAD	rs17091102	chr12	42355270	T	C	122	0.650638	0.679573	0.0289351	1.58654e-13
COAD	rs17091102	chr12	42355270	T	C	123	0.642851	0.669489	0.026638	1.58654e-13
COAD	rs17091102	chr12	42355270	T	C	153	0.649006	0.674233	0.0252273	1.58654e-13
COAD	rs17091102	chr12	42355270	T	C	156	0.672469	0.69537	0.0229008	1.58654e-13
COAD	rs17091102	chr12	42355270	T	C	172	0.684721	0.706557	0.0218365	1.58654e-13
COAD	rs17091102	chr12	42355270	T	C	183	0.695324	0.716043	0.0207194	1.58654e-13
COAD	rs17091102	chr12	42355270	T	C	186	0.702302	0.720501	0.0181996	1.58654e-13
COAD	rs17091102	chr12	42355270	T	C	207	0.70718	0.724642	0.017462	1.58654e-13
COAD	rs17091102	chr12	42355270	T	C	214	0.701499	0.71773	0.0162303	1.58654e-13
COAD	rs17091102	chr12	42355270	T	C	219	0.689913	0.705206	0.0152933	1.58654e-13
COAD	rs17091102	chr12	42355270	T	C	242	0.699435	0.714643	0.0152076	1.58654e-13
COAD	rs17091102	chr12	42355270	T	C	256	0.708468	0.722743	0.0142756	1.58654e-13
COAD	rs17091102	chr12	42355270	T	C	257	0.713077	0.727315	0.0142388	1.58654e-13
COAD	rs17091102	chr12	42355270	T	C	276	0.710382	0.733558	0.0231759	1.58654e-13
COAD	rs17091102	chr12	42355270	T	C	288	0.718573	0.740819	0.0222464	1.58654e-13
COAD	rs17091102	chr12	42355270	T	C	291	0.720538	0.741572	0.0210339	1.58654e-13
COAD	rs17091102	chr12	42355270	T	C	292	0.723888	0.744346	0.020457	1.58654e-13
COAD	rs17091102	chr12	42355270	T	C	301	0.709625	0.728719	0.019094	1.58654e-13
COAD	rs17091102	chr12	42355270	T	C	304	0.712937	0.731292	0.0183553	1.58654e-13
COAD	rs17091102	chr12	42355270	T	C	306	0.704979	0.723182	0.0182035	1.58654e-13
COAD	rs17091102	chr12	42355270	T	C	313	0.704958	0.727937	0.0229792	1.58654e-13
COAD	rs17091102	chr12	42355270	T	C	320	0.707026	0.728906	0.0218795	1.58654e-13
COAD	rs17091102	chr12	42355270	T	C	325	0.710508	0.731546	0.0210377	1.58654e-13
COAD	rs17091102	chr12	42355270	T	C	335	0.714562	0.734722	0.0201601	1.58654e-13
COAD	rs17091102	chr12	42355270	T	C	336	0.714766	0.7336	0.0188339	1.58654e-13
COAD	rs17091102	chr12	42355270	T	C	337	0.703004	0.721184	0.0181801	1.58654e-13
COAD	rs17091102	chr12	42355270	T	C	343	0.709166	0.726714	0.0175482	1.58654e-13
COAD	rs17091102	chr12	42355270	T	C	354	0.706075	0.722996	0.0169205	1.58654e-13
COAD	rs17091102	chr12	42355270	T	C	357	0.698157	0.714346	0.0161885	1.58654e-13
COAD	rs17091102	chr12	42355270	T	C	364	0.702814	0.718616	0.0158024	1.58654e-13
COAD	rs17091102	chr12	42355270	T	C	365	0.694896	0.709752	0.0148552	1.58654e-13
COAD	rs17091102	chr12	42355270	T	C	368	0.696877	0.710761	0.0138846	1.58654e-13
COAD	rs17091102	chr12	42355270	T	C	381	0.70158	0.714854	0.0132745	1.58654e-13
COAD	rs17091102	chr12	42355270	T	C	386	0.705629	0.718217	0.0125881	1.58654e-13
COAD	rs17091102	chr12	42355270	T	C	394	0.701584	0.713426	0.011842	1.58654e-13
COAD	rs17091102	chr12	42355270	T	C	396	0.70737	0.719648	0.0122773	1.58654e-13
COAD	rs17091102	chr12	42355270	T	C	403	0.703198	0.715599	0.0124011	1.58654e-13
COAD	rs17091102	chr12	42355270	T	C	411	0.709989	0.722071	0.0120815	1.58654e-13
COAD	rs17091102	chr12	42355270	T	C	439	0.711563	0.723464	0.0119011	1.58654e-13
COAD	rs17091102	chr12	42355270	T	C	468	0.716287	0.727861	0.0115742	1.58654e-13
COAD	rs17091102	chr12	42355270	T	C	480	0.71837	0.729212	0.0108422	1.58654e-13
COAD	rs17091102	chr12	42355270	T	C	484	0.712325	0.722385	0.0100597	1.58654e-13
COAD	rs17091102	chr12	42355270	T	C	493	0.70791	0.716884	0.00897371	1.58654e-13
COAD	rs17091102	chr12	42355270	T	C	495	0.703642	0.711995	0.00835224	1.58654e-13
COAD	rs17091102	chr12	42355270	T	C	506	0.70771	0.715744	0.00803382	1.58654e-13
COAD	rs17091102	chr12	42355270	T	C	509	0.710103	0.717639	0.00753657	1.58654e-13
COAD	rs17091102	chr12	42355270	T	C	511	0.714362	0.721204	0.00684119	1.58654e-13
COAD	rs17091102	chr12	42355270	T	C	517	0.721765	0.728333	0.00656832	1.58654e-13
COAD	rs17091102	chr12	42355270	T	C	529	0.725326	0.731648	0.00632139	1.58654e-13
COAD	rs17091102	chr12	42355270	T	C	535	0.720175	0.726053	0.00587802	1.58654e-13
COAD	rs17091102	chr12	42355270	T	C	549	0.723456	0.729118	0.00566263	1.58654e-13
COAD	rs17091102	chr12	42355270	T	C	579	0.73317	0.739336	0.00616619	1.58654e-13
COAD	rs17091102	chr12	42355270	T	C	592	0.732637	0.739909	0.00727188	1.58654e-13
COAD	rs17091102	chr12	42355270	T	C	608	0.734171	0.740713	0.00654164	1.58654e-13
COAD	rs17091102	chr12	42355270	T	C	612	0.734699	0.740673	0.00597419	1.58654e-13
COAD	rs17091102	chr12	42355270	T	C	648	0.737221	0.74291	0.00568896	1.58654e-13
COAD	rs17091102	chr12	42355270	T	C	654	0.740097	0.745342	0.00524519	1.58654e-13
COAD	rs17091102	chr12	42355270	T	C	670	0.742753	0.747518	0.00476514	1.58654e-13
COAD	rs17091102	chr12	42355270	T	C	680	0.743382	0.747478	0.00409575	1.58654e-13
COAD	rs17091102	chr12	42355270	T	C	686	0.747987	0.751937	0.00394999	1.58654e-13
COAD	rs17091102	chr12	42355270	T	C	688	0.752183	0.755915	0.00373165	1.58654e-13
COAD	rs17091102	chr12	42355270	T	C	722	0.753465	0.756357	0.00289236	1.58654e-13
COAD	rs17091102	chr12	42355270	T	C	735	0.754387	0.756592	0.00220525	1.58654e-13
COAD	rs17091102	chr12	42355270	T	C	762	0.767563	0.7687	0.00113692	1.58654e-13
COAD	rs17091102	chr12	42355270	T	C	789	0.761154	0.761135	-1.98525e-05	1.58654e-13
COAD	rs17091102	chr12	42355270	T	C	791	0.754669	0.753633	-0.00103626	1.58654e-13
COAD	rs17091102	chr12	42355270	T	C	810	0.759832	0.757554	-0.0022782	1.58654e-13
COAD	rs17091102	chr12	42355270	T	C	822	0.76275	0.758835	-0.00391588	1.58654e-13
COAD	rs17091102	chr12	42355270	T	C	859	0.766123	0.761676	-0.00444728	1.58654e-13
COAD	rs17091102	chr12	42355270	T	C	872	0.762844	0.757767	-0.00507681	1.58654e-13
COAD	rs17091102	chr12	42355270	T	C	948	0.776352	0.771051	-0.00530122	1.58654e-13
COAD	rs17091102	chr12	42355270	T	C	976	0.772963	0.770565	-0.00239801	1.58654e-13
COAD	rs17091102	chr12	42355270	T	C	1003	0.758964	0.755526	-0.0034379	1.58654e-13
COAD	N/A	chr16	84195006	CT	C	61	0.681849	0.673234	-0.00861543	0.0583313
COAD	N/A	chr16	84195006	CT	C	80	0.689324	0.684488	-0.00483602	0.0583313
COAD	N/A	chr16	84195006	CT	C	81	0.670334	0.660363	-0.00997086	0.0583313
COAD	N/A	chr16	84195006	CT	C	92	0.659348	0.651901	-0.00744692	0.0583313
COAD	N/A	chr16	84195006	CT	C	97	0.624437	0.616264	-0.00817277	0.0583313
COAD	N/A	chr16	84195006	CT	C	122	0.643279	0.633072	-0.0102072	0.0583313
COAD	N/A	chr16	84195006	CT	C	123	0.644506	0.63375	-0.0107565	0.0583313
COAD	N/A	chr16	84195006	CT	C	153	0.650097	0.641421	-0.00867636	0.0583313
COAD	N/A	chr16	84195006	CT	C	156	0.651447	0.647408	-0.0040388	0.0583313
COAD	N/A	chr16	84195006	CT	C	172	0.666267	0.662373	-0.00389388	0.0583313
COAD	N/A	chr16	84195006	CT	C	183	0.679257	0.675242	-0.00401519	0.0583313
COAD	N/A	chr16	84195006	CT	C	207	0.687126	0.682892	-0.00423455	0.0583313
COAD	N/A	chr16	84195006	CT	C	214	0.681529	0.676884	-0.00464512	0.0583313
COAD	N/A	chr16	84195006	CT	C	219	0.668332	0.661021	-0.00731182	0.0583313
COAD	N/A	chr16	84195006	CT	C	242	0.680379	0.673251	-0.0071278	0.0583313
COAD	N/A	chr16	84195006	CT	C	256	0.692098	0.68459	-0.00750718	0.0583313
COAD	N/A	chr16	84195006	CT	C	257	0.698544	0.691576	-0.0069684	0.0583313
COAD	N/A	chr16	84195006	CT	C	276	0.696595	0.690881	-0.00571428	0.0583313
COAD	N/A	chr16	84195006	CT	C	288	0.706382	0.700638	-0.00574412	0.0583313
COAD	N/A	chr16	84195006	CT	C	291	0.709468	0.704369	-0.00509971	0.0583313
COAD	N/A	chr16	84195006	CT	C	292	0.714216	0.70935	-0.00486646	0.0583313
COAD	N/A	chr16	84195006	CT	C	300	0.698912	0.694241	-0.00467082	0.0583313
COAD	N/A	chr16	84195006	CT	C	301	0.705822	0.701629	-0.00419315	0.0583313
COAD	N/A	chr16	84195006	CT	C	304	0.709961	0.706047	-0.00391446	0.0583313
COAD	N/A	chr16	84195006	CT	C	306	0.701416	0.69684	-0.00457655	0.0583313
COAD	N/A	chr16	84195006	CT	C	313	0.702886	0.702785	-0.000101861	0.0583313
COAD	N/A	chr16	84195006	CT	C	320	0.705626	0.705923	0.000296446	0.0583313
COAD	N/A	chr16	84195006	CT	C	325	0.709845	0.710362	0.000516988	0.0583313
COAD	N/A	chr16	84195006	CT	C	335	0.712492	0.713757	0.00126507	0.0583313
COAD	N/A	chr16	84195006	CT	C	336	0.707422	0.708219	0.000797033	0.0583313
COAD	N/A	chr16	84195006	CT	C	337	0.694464	0.694061	-0.000403424	0.0583313
COAD	N/A	chr16	84195006	CT	C	343	0.701459	0.701191	-0.000268538	0.0583313
COAD	N/A	chr16	84195006	CT	C	354	0.698586	0.700699	0.002113	0.0583313
COAD	N/A	chr16	84195006	CT	C	357	0.689826	0.692541	0.00271487	0.0583313
COAD	N/A	chr16	84195006	CT	C	364	0.695141	0.697874	0.00273275	0.0583313
COAD	N/A	chr16	84195006	CT	C	365	0.686348	0.689327	0.00297944	0.0583313
COAD	N/A	chr16	84195006	CT	C	368	0.688667	0.692191	0.00352407	0.0583313
COAD	N/A	chr16	84195006	CT	C	381	0.69446	0.697681	0.00322041	0.0583313
COAD	N/A	chr16	84195006	CT	C	386	0.699468	0.702334	0.00286605	0.0583313
COAD	N/A	chr16	84195006	CT	C	394	0.695154	0.699424	0.00426931	0.0583313
COAD	N/A	chr16	84195006	CT	C	396	0.70044	0.704094	0.00365375	0.0583313
COAD	N/A	chr16	84195006	CT	C	403	0.692333	0.698649	0.00631627	0.0583313
COAD	N/A	chr16	84195006	CT	C	411	0.700004	0.706583	0.00657898	0.0583313
COAD	N/A	chr16	84195006	CT	C	439	0.7007	0.707201	0.00650091	0.0583313
COAD	N/A	chr16	84195006	CT	C	468	0.706154	0.712316	0.00616158	0.0583313
COAD	N/A	chr16	84195006	CT	C	480	0.709005	0.714529	0.00552359	0.0583313
COAD	N/A	chr16	84195006	CT	C	484	0.702684	0.70743	0.00474618	0.0583313
COAD	N/A	chr16	84195006	CT	C	493	0.69909	0.703979	0.00488895	0.0583313
COAD	N/A	chr16	84195006	CT	C	495	0.69441	0.698555	0.00414544	0.0583313
COAD	N/A	chr16	84195006	CT	C	506	0.699174	0.702612	0.00343797	0.0583313
COAD	N/A	chr16	84195006	CT	C	509	0.702017	0.704914	0.00289716	0.0583313
COAD	N/A	chr16	84195006	CT	C	511	0.706574	0.708515	0.00194029	0.0583313
COAD	N/A	chr16	84195006	CT	C	517	0.714392	0.71623	0.00183798	0.0583313
COAD	N/A	chr16	84195006	CT	C	529	0.718914	0.721794	0.00288006	0.0583313
COAD	N/A	chr16	84195006	CT	C	535	0.713413	0.718614	0.00520117	0.0583313
COAD	N/A	chr16	84195006	CT	C	549	0.718641	0.724697	0.0060567	0.0583313
COAD	N/A	chr16	84195006	CT	C	579	0.726688	0.732656	0.00596799	0.0583313
COAD	N/A	chr16	84195006	CT	C	592	0.725409	0.730316	0.00490734	0.0583313
COAD	N/A	chr16	84195006	CT	C	608	0.727634	0.730913	0.00327861	0.0583313
COAD	N/A	chr16	84195006	CT	C	612	0.728336	0.731173	0.00283726	0.0583313
COAD	N/A	chr16	84195006	CT	C	648	0.730758	0.733304	0.00254608	0.0583313
COAD	N/A	chr16	84195006	CT	C	654	0.734007	0.736865	0.00285794	0.0583313
COAD	N/A	chr16	84195006	CT	C	680	0.740669	0.743111	0.00244176	0.0583313
COAD	N/A	chr16	84195006	CT	C	686	0.745902	0.749019	0.00311719	0.0583313
COAD	N/A	chr16	84195006	CT	C	688	0.750648	0.754046	0.00339774	0.0583313
COAD	N/A	chr16	84195006	CT	C	722	0.750617	0.755944	0.00532639	0.0583313
COAD	N/A	chr16	84195006	CT	C	735	0.750121	0.758076	0.00795555	0.0583313
COAD	N/A	chr16	84195006	CT	C	762	0.764983	0.772697	0.00771337	0.0583313
COAD	N/A	chr16	84195006	CT	C	789	0.758697	0.767904	0.00920708	0.0583313
COAD	N/A	chr16	84195006	CT	C	791	0.753813	0.762581	0.00876819	0.0583313
COAD	N/A	chr16	84195006	CT	C	810	0.759391	0.766734	0.00734261	0.0583313
COAD	N/A	chr16	84195006	CT	C	821	0.753357	0.762714	0.00935681	0.0583313
COAD	N/A	chr16	84195006	CT	C	822	0.752127	0.766967	0.01484	0.0583313
COAD	N/A	chr16	84195006	CT	C	859	0.755972	0.771031	0.015059	0.0583313
COAD	N/A	chr16	84195006	CT	C	872	0.752245	0.769306	0.0170611	0.0583313
COAD	N/A	chr16	84195006	CT	C	948	0.765474	0.784483	0.0190082	0.0583313
COAD	N/A	chr16	84195006	CT	C	976	0.762069	0.781589	0.0195196	0.0583313
COAD	N/A	chr16	84195006	CT	C	1003	0.747019	0.767028	0.0200094	0.0583313
COAD	rs1789512	chr18	36114579	T	C	49	0.581468	0.650448	0.0689793	3.8828e-12
COAD	rs1789512	chr18	36114579	T	C	61	0.620921	0.68224	0.0613192	3.8828e-12
COAD	rs1789512	chr18	36114579	T	C	80	0.638478	0.678236	0.0397581	3.8828e-12
COAD	rs1789512	chr18	36114579	T	C	81	0.624327	0.661204	0.0368765	3.8828e-12
COAD	rs1789512	chr18	36114579	T	C	90	0.621368	0.669538	0.04817	3.8828e-12
COAD	rs1789512	chr18	36114579	T	C	92	0.640674	0.686246	0.0455723	3.8828e-12
COAD	rs1789512	chr18	36114579	T	C	97	0.612282	0.655178	0.0428961	3.8828e-12
COAD	rs1789512	chr18	36114579	T	C	122	0.629457	0.669547	0.0400901	3.8828e-12
COAD	rs1789512	chr18	36114579	T	C	123	0.634604	0.669098	0.0344936	3.8828e-12
COAD	rs1789512	chr18	36114579	T	C	153	0.643033	0.678717	0.0356841	3.8828e-12
COAD	rs1789512	chr18	36114579	T	C	156	0.658438	0.713268	0.0548302	3.8828e-12
COAD	rs1789512	chr18	36114579	T	C	172	0.671464	0.72414	0.0526754	3.8828e-12
COAD	rs1789512	chr18	36114579	T	C	183	0.680841	0.732774	0.0519324	3.8828e-12
COAD	rs1789512	chr18	36114579	T	C	186	0.684507	0.74066	0.0561529	3.8828e-12
COAD	rs1789512	chr18	36114579	T	C	219	0.69272	0.74758	0.0548601	3.8828e-12
COAD	rs1789512	chr18	36114579	T	C	242	0.703566	0.757591	0.054025	3.8828e-12
COAD	rs1789512	chr18	36114579	T	C	256	0.712639	0.764294	0.0516552	3.8828e-12
COAD	rs1789512	chr18	36114579	T	C	276	0.721279	0.76963	0.0483509	3.8828e-12
COAD	rs1789512	chr18	36114579	T	C	288	0.730016	0.776307	0.0462908	3.8828e-12
COAD	rs1789512	chr18	36114579	T	C	291	0.733284	0.777423	0.0441397	3.8828e-12
COAD	rs1789512	chr18	36114579	T	C	292	0.737228	0.779559	0.042331	3.8828e-12
COAD	rs1789512	chr18	36114579	T	C	300	0.722334	0.763293	0.0409588	3.8828e-12
COAD	rs1789512	chr18	36114579	T	C	304	0.727196	0.766983	0.0397878	3.8828e-12
COAD	rs1789512	chr18	36114579	T	C	306	0.719208	0.758456	0.0392484	3.8828e-12
COAD	rs1789512	chr18	36114579	T	C	325	0.720086	0.761894	0.0418081	3.8828e-12
COAD	rs1789512	chr18	36114579	T	C	335	0.725326	0.765758	0.0404322	3.8828e-12
COAD	rs1789512	chr18	36114579	T	C	336	0.726337	0.765626	0.0392891	3.8828e-12
COAD	rs1789512	chr18	36114579	T	C	337	0.714869	0.752836	0.0379672	3.8828e-12
COAD	rs1789512	chr18	36114579	T	C	343	0.721484	0.75813	0.0366463	3.8828e-12
COAD	rs1789512	chr18	36114579	T	C	357	0.721918	0.757143	0.0352248	3.8828e-12
COAD	rs1789512	chr18	36114579	T	C	364	0.726814	0.761333	0.0345188	3.8828e-12
COAD	rs1789512	chr18	36114579	T	C	365	0.717239	0.75044	0.0332014	3.8828e-12
COAD	rs1789512	chr18	36114579	T	C	368	0.719066	0.75084	0.0317737	3.8828e-12
COAD	rs1789512	chr18	36114579	T	C	381	0.724236	0.75506	0.0308243	3.8828e-12
COAD	rs1789512	chr18	36114579	T	C	386	0.728633	0.758395	0.0297628	3.8828e-12
COAD	rs1789512	chr18	36114579	T	C	394	0.724414	0.752597	0.0281834	3.8828e-12
COAD	rs1789512	chr18	36114579	T	C	396	0.730891	0.758869	0.027978	3.8828e-12
COAD	rs1789512	chr18	36114579	T	C	468	0.727659	0.756952	0.0292922	3.8828e-12
COAD	rs1789512	chr18	36114579	T	C	480	0.729854	0.757763	0.0279091	3.8828e-12
COAD	rs1789512	chr18	36114579	T	C	484	0.723189	0.750014	0.0268252	3.8828e-12
COAD	rs1789512	chr18	36114579	T	C	493	0.718583	0.744618	0.0260353	3.8828e-12
COAD	rs1789512	chr18	36114579	T	C	495	0.713967	0.739117	0.0251501	3.8828e-12
COAD	rs1789512	chr18	36114579	T	C	506	0.71922	0.743562	0.0243416	3.8828e-12
COAD	rs1789512	chr18	36114579	T	C	509	0.718184	0.741624	0.02344	3.8828e-12
COAD	rs1789512	chr18	36114579	T	C	517	0.72378	0.745924	0.0221432	3.8828e-12
COAD	rs1789512	chr18	36114579	T	C	529	0.72863	0.750256	0.0216258	3.8828e-12
COAD	rs1789512	chr18	36114579	T	C	535	0.723002	0.744124	0.0211214	3.8828e-12
COAD	rs1789512	chr18	36114579	T	C	549	0.727122	0.747609	0.020487	3.8828e-12
COAD	rs1789512	chr18	36114579	T	C	579	0.738018	0.757746	0.0197289	3.8828e-12
COAD	rs1789512	chr18	36114579	T	C	592	0.734504	0.752911	0.018407	3.8828e-12
COAD	rs1789512	chr18	36114579	T	C	654	0.730969	0.748534	0.0175655	3.8828e-12
COAD	rs1789512	chr18	36114579	T	C	670	0.735924	0.752458	0.0165336	3.8828e-12
COAD	rs1789512	chr18	36114579	T	C	680	0.736893	0.752918	0.0160242	3.8828e-12
COAD	rs1789512	chr18	36114579	T	C	686	0.742952	0.758702	0.0157499	3.8828e-12
COAD	rs1789512	chr18	36114579	T	C	688	0.748193	0.763308	0.0151159	3.8828e-12
COAD	rs1789512	chr18	36114579	T	C	735	0.751006	0.764657	0.0136516	3.8828e-12
COAD	rs1789512	chr18	36114579	T	C	762	0.764911	0.77965	0.0147389	3.8828e-12
COAD	rs1789512	chr18	36114579	T	C	789	0.757176	0.781137	0.0239611	3.8828e-12
COAD	rs1789512	chr18	36114579	T	C	791	0.745992	0.767968	0.0219763	3.8828e-12
COAD	rs1789512	chr18	36114579	T	C	821	0.749316	0.768696	0.0193802	3.8828e-12
COAD	rs1789512	chr18	36114579	T	C	822	0.746085	0.766486	0.0204008	3.8828e-12
COAD	rs1789512	chr18	36114579	T	C	859	0.749302	0.768835	0.0195332	3.8828e-12
COAD	rs961360	chr2	135641973	AT	A	38	0.570607	0.633834	0.0632269	5.66244e-07
COAD	rs961360	chr2	135641973	AT	A	61	0.654732	0.701071	0.0463395	5.66244e-07
COAD	rs961360	chr2	135641973	AT	A	90	0.731753	0.731352	-0.000401353	5.66244e-07
COAD	rs961360	chr2	135641973	AT	A	153	0.770724	0.770458	-0.000266258	5.66244e-07
COAD	rs961360	chr2	135641973	AT	A	172	0.768293	0.762239	-0.0060546	5.66244e-07
COAD	rs961360	chr2	135641973	AT	A	183	0.780838	0.783735	0.00289702	5.66244e-07
COAD	rs961360	chr2	135641973	AT	A	186	0.782371	0.789555	0.00718361	5.66244e-07
COAD	rs961360	chr2	135641973	AT	A	276	0.800267	0.808941	0.00867349	5.66244e-07
COAD	rs961360	chr2	135641973	AT	A	288	0.814946	0.822425	0.00747916	5.66244e-07
COAD	rs961360	chr2	135641973	AT	A	292	0.812584	0.825582	0.0129982	5.66244e-07
COAD	rs961360	chr2	135641973	AT	A	304	0.773158	0.818465	0.0453076	5.66244e-07
COAD	rs961360	chr2	135641973	AT	A	306	0.747757	0.789028	0.0412715	5.66244e-07
COAD	rs961360	chr2	135641973	AT	A	313	0.742987	0.802773	0.0597862	5.66244e-07
COAD	rs961360	chr2	135641973	AT	A	335	0.753468	0.81416	0.0606918	5.66244e-07
COAD	rs961360	chr2	135641973	AT	A	381	0.771057	0.828902	0.0578452	5.66244e-07
COAD	rs961360	chr2	135641973	AT	A	396	0.784658	0.839974	0.0553159	5.66244e-07
COAD	rs961360	chr2	135641973	AT	A	484	0.786225	0.838646	0.0524213	5.66244e-07
COAD	rs961360	chr2	135641973	AT	A	495	0.773788	0.823963	0.0501748	5.66244e-07
COAD	rs961360	chr2	135641973	AT	A	506	0.786429	0.832662	0.0462322	5.66244e-07
COAD	rs961360	chr2	135641973	AT	A	509	0.780315	0.813932	0.0336165	5.66244e-07
COAD	rs961360	chr2	135641973	AT	A	579	0.784781	0.820808	0.0360274	5.66244e-07
COAD	rs961360	chr2	135641973	AT	A	592	0.789844	0.810773	0.0209284	5.66244e-07
COAD	rs961360	chr2	135641973	AT	A	654	0.801876	0.81147	0.00959457	5.66244e-07
COAD	rs961360	chr2	135641973	AT	A	670	0.808913	0.822597	0.013684	5.66244e-07
COAD	rs961360	chr2	135641973	AT	A	762	0.801012	0.814044	0.013032	5.66244e-07
COAD	rs34767	chr5	103153807	T	G	61	0.606766	0.679173	0.0724067	8.57581e-15
COAD	rs34767	chr5	103153807	T	G	80	0.634959	0.702502	0.0675429	8.57581e-15
COAD	rs34767	chr5	103153807	T	G	81	0.619981	0.681771	0.0617891	8.57581e-15
COAD	rs34767	chr5	103153807	T	G	90	0.614772	0.678778	0.0640062	8.57581e-15
COAD	rs34767	chr5	103153807	T	G	97	0.635085	0.694628	0.0595427	8.57581e-15
COAD	rs34767	chr5	103153807	T	G	122	0.650638	0.706285	0.0556468	8.57581e-15
COAD	rs34767	chr5	103153807	T	G	123	0.642851	0.694426	0.0515751	8.57581e-15
COAD	rs34767	chr5	103153807	T	G	153	0.649006	0.696344	0.0473386	8.57581e-15
COAD	rs34767	chr5	103153807	T	G	156	0.672469	0.715188	0.0427188	8.57581e-15
COAD	rs34767	chr5	103153807	T	G	172	0.684721	0.725198	0.0404774	8.57581e-15
COAD	rs34767	chr5	103153807	T	G	183	0.695324	0.735003	0.0396794	8.57581e-15
COAD	rs34767	chr5	103153807	T	G	186	0.702302	0.748194	0.0458922	8.57581e-15
COAD	rs34767	chr5	103153807	T	G	207	0.70718	0.751265	0.0440849	8.57581e-15
COAD	rs34767	chr5	103153807	T	G	214	0.701499	0.749195	0.0476962	8.57581e-15
COAD	rs34767	chr5	103153807	T	G	219	0.689913	0.735121	0.0452083	8.57581e-15
COAD	rs34767	chr5	103153807	T	G	242	0.699435	0.742721	0.0432856	8.57581e-15
COAD	rs34767	chr5	103153807	T	G	256	0.708468	0.749705	0.0412371	8.57581e-15
COAD	rs34767	chr5	103153807	T	G	257	0.713077	0.752612	0.0395355	8.57581e-15
COAD	rs34767	chr5	103153807	T	G	276	0.710382	0.747516	0.037134	8.57581e-15
COAD	rs34767	chr5	103153807	T	G	288	0.718573	0.754149	0.0355759	8.57581e-15
COAD	rs34767	chr5	103153807	T	G	291	0.720538	0.753029	0.0324911	8.57581e-15
COAD	rs34767	chr5	103153807	T	G	292	0.723888	0.755199	0.0313101	8.57581e-15
COAD	rs34767	chr5	103153807	T	G	301	0.709625	0.739268	0.0296434	8.57581e-15
COAD	rs34767	chr5	103153807	T	G	304	0.712937	0.741295	0.0283586	8.57581e-15
COAD	rs34767	chr5	103153807	T	G	306	0.704979	0.73238	0.0274016	8.57581e-15
COAD	rs34767	chr5	103153807	T	G	313	0.704958	0.734143	0.0291848	8.57581e-15
COAD	rs34767	chr5	103153807	T	G	320	0.707026	0.733593	0.0265665	8.57581e-15
COAD	rs34767	chr5	103153807	T	G	325	0.710508	0.735428	0.02492	8.57581e-15
COAD	rs34767	chr5	103153807	T	G	335	0.714562	0.738127	0.0235649	8.57581e-15
COAD	rs34767	chr5	103153807	T	G	336	0.714766	0.737497	0.022731	8.57581e-15
COAD	rs34767	chr5	103153807	T	G	337	0.703004	0.724771	0.0217675	8.57581e-15
COAD	rs34767	chr5	103153807	T	G	343	0.709166	0.730123	0.0209565	8.57581e-15
COAD	rs34767	chr5	103153807	T	G	354	0.706075	0.725344	0.0192686	8.57581e-15
COAD	rs34767	chr5	103153807	T	G	357	0.698157	0.721067	0.0229095	8.57581e-15
COAD	rs34767	chr5	103153807	T	G	364	0.702814	0.725166	0.0223521	8.57581e-15
COAD	rs34767	chr5	103153807	T	G	365	0.694896	0.716765	0.0218682	8.57581e-15
COAD	rs34767	chr5	103153807	T	G	368	0.696877	0.716404	0.019527	8.57581e-15
COAD	rs34767	chr5	103153807	T	G	381	0.70158	0.722058	0.0204777	8.57581e-15
COAD	rs34767	chr5	103153807	T	G	386	0.705629	0.726094	0.0204656	8.57581e-15
COAD	rs34767	chr5	103153807	T	G	394	0.701584	0.721648	0.0200648	8.57581e-15
COAD	rs34767	chr5	103153807	T	G	396	0.70737	0.727663	0.0202928	8.57581e-15
COAD	rs34767	chr5	103153807	T	G	403	0.703198	0.722006	0.0188087	8.57581e-15
COAD	rs34767	chr5	103153807	T	G	411	0.709989	0.728096	0.0181069	8.57581e-15
COAD	rs34767	chr5	103153807	T	G	439	0.711563	0.729329	0.0177661	8.57581e-15
COAD	rs34767	chr5	103153807	T	G	468	0.716287	0.733484	0.0171971	8.57581e-15
COAD	rs34767	chr5	103153807	T	G	480	0.71837	0.734025	0.015655	8.57581e-15
COAD	rs34767	chr5	103153807	T	G	484	0.712325	0.72675	0.0144256	8.57581e-15
COAD	rs34767	chr5	103153807	T	G	493	0.70791	0.721599	0.0136892	8.57581e-15
COAD	rs34767	chr5	103153807	T	G	495	0.703642	0.716343	0.0127007	8.57581e-15
COAD	rs34767	chr5	103153807	T	G	506	0.70771	0.720007	0.0122967	8.57581e-15
COAD	rs34767	chr5	103153807	T	G	509	0.710103	0.721366	0.0112635	8.57581e-15
COAD	rs34767	chr5	103153807	T	G	511	0.714362	0.723881	0.0095191	8.57581e-15
COAD	rs34767	chr5	103153807	T	G	517	0.721765	0.7307	0.00893531	8.57581e-15
COAD	rs34767	chr5	103153807	T	G	529	0.725326	0.733591	0.00826454	8.57581e-15
COAD	rs34767	chr5	103153807	T	G	535	0.720175	0.72779	0.00761463	8.57581e-15
COAD	rs34767	chr5	103153807	T	G	549	0.723456	0.735456	0.0120003	8.57581e-15
COAD	rs34767	chr5	103153807	T	G	579	0.73317	0.744078	0.010908	8.57581e-15
COAD	rs34767	chr5	103153807	T	G	592	0.732637	0.742718	0.0100814	8.57581e-15
COAD	rs34767	chr5	103153807	T	G	608	0.734171	0.742618	0.00844689	8.57581e-15
COAD	rs34767	chr5	103153807	T	G	612	0.734699	0.743523	0.00882355	8.57581e-15
COAD	rs34767	chr5	103153807	T	G	648	0.737221	0.745543	0.00832162	8.57581e-15
COAD	rs34767	chr5	103153807	T	G	654	0.740097	0.747542	0.00744539	8.57581e-15
COAD	rs34767	chr5	103153807	T	G	670	0.742753	0.749654	0.0069015	8.57581e-15
COAD	rs34767	chr5	103153807	T	G	680	0.743382	0.749434	0.00605148	8.57581e-15
COAD	rs34767	chr5	103153807	T	G	686	0.747987	0.753766	0.00577947	8.57581e-15
COAD	rs34767	chr5	103153807	T	G	688	0.752183	0.757522	0.00533911	8.57581e-15
COAD	rs34767	chr5	103153807	T	G	722	0.753465	0.757033	0.00356796	8.57581e-15
COAD	rs34767	chr5	103153807	T	G	735	0.754387	0.757942	0.00355575	8.57581e-15
COAD	rs34767	chr5	103153807	T	G	762	0.767563	0.772845	0.00528232	8.57581e-15
COAD	rs34767	chr5	103153807	T	G	789	0.761154	0.774797	0.0136425	8.57581e-15
COAD	rs34767	chr5	103153807	T	G	791	0.754669	0.766676	0.0120067	8.57581e-15
COAD	rs34767	chr5	103153807	T	G	810	0.759832	0.769139	0.00930702	8.57581e-15
COAD	rs34767	chr5	103153807	T	G	822	0.76275	0.77175	0.0089992	8.57581e-15
COAD	rs34767	chr5	103153807	T	G	859	0.766123	0.774043	0.00792044	8.57581e-15
COAD	rs34767	chr5	103153807	T	G	872	0.762844	0.769913	0.00706912	8.57581e-15
COAD	rs34767	chr5	103153807	T	G	948	0.776352	0.785153	0.00880158	8.57581e-15
COAD	rs34767	chr5	103153807	T	G	976	0.772963	0.783697	0.0107337	8.57581e-15
COAD	rs34767	chr5	103153807	T	G	1003	0.758964	0.769447	0.0104831	8.57581e-15
COAD	rs7705304	chr5	111098563	T	G	80	0.666233	0.657225	-0.00900821	8.86327e-12
COAD	rs7705304	chr5	111098563	T	G	81	0.646007	0.63712	-0.00888766	8.86327e-12
COAD	rs7705304	chr5	111098563	T	G	90	0.638396	0.65089	0.0124938	8.86327e-12
COAD	rs7705304	chr5	111098563	T	G	97	0.662242	0.674435	0.0121931	8.86327e-12
COAD	rs7705304	chr5	111098563	T	G	153	0.682782	0.693686	0.0109048	8.86327e-12
COAD	rs7705304	chr5	111098563	T	G	156	0.695974	0.703641	0.00766672	8.86327e-12
COAD	rs7705304	chr5	111098563	T	G	183	0.71157	0.719268	0.00769894	8.86327e-12
COAD	rs7705304	chr5	111098563	T	G	186	0.719636	0.733474	0.013838	8.86327e-12
COAD	rs7705304	chr5	111098563	T	G	214	0.726303	0.73978	0.0134768	8.86327e-12
COAD	rs7705304	chr5	111098563	T	G	219	0.710013	0.722492	0.0124792	8.86327e-12
COAD	rs7705304	chr5	111098563	T	G	256	0.722807	0.734346	0.011539	8.86327e-12
COAD	rs7705304	chr5	111098563	T	G	257	0.728864	0.739349	0.010485	8.86327e-12
COAD	rs7705304	chr5	111098563	T	G	276	0.721798	0.747625	0.025827	8.86327e-12
COAD	rs7705304	chr5	111098563	T	G	288	0.732325	0.756962	0.0246362	8.86327e-12
COAD	rs7705304	chr5	111098563	T	G	291	0.734762	0.757376	0.0226141	8.86327e-12
COAD	rs7705304	chr5	111098563	T	G	292	0.738935	0.75978	0.020845	8.86327e-12
COAD	rs7705304	chr5	111098563	T	G	301	0.71914	0.741205	0.0220655	8.86327e-12
COAD	rs7705304	chr5	111098563	T	G	304	0.723351	0.749405	0.0260545	8.86327e-12
COAD	rs7705304	chr5	111098563	T	G	306	0.713462	0.73896	0.0254982	8.86327e-12
COAD	rs7705304	chr5	111098563	T	G	313	0.715902	0.748095	0.0321933	8.86327e-12
COAD	rs7705304	chr5	111098563	T	G	320	0.718437	0.748799	0.0303618	8.86327e-12
COAD	rs7705304	chr5	111098563	T	G	325	0.722684	0.751416	0.0287316	8.86327e-12
COAD	rs7705304	chr5	111098563	T	G	335	0.727898	0.754985	0.0270865	8.86327e-12
COAD	rs7705304	chr5	111098563	T	G	336	0.727602	0.75463	0.0270283	8.86327e-12
COAD	rs7705304	chr5	111098563	T	G	337	0.712831	0.738883	0.0260517	8.86327e-12
COAD	rs7705304	chr5	111098563	T	G	343	0.720188	0.745401	0.0252129	8.86327e-12
COAD	rs7705304	chr5	111098563	T	G	357	0.720054	0.744253	0.0241988	8.86327e-12
COAD	rs7705304	chr5	111098563	T	G	364	0.725331	0.749343	0.024012	8.86327e-12
COAD	rs7705304	chr5	111098563	T	G	365	0.715094	0.737611	0.0225173	8.86327e-12
COAD	rs7705304	chr5	111098563	T	G	368	0.717127	0.737731	0.0206037	8.86327e-12
COAD	rs7705304	chr5	111098563	T	G	381	0.722519	0.741847	0.0193273	8.86327e-12
COAD	rs7705304	chr5	111098563	T	G	386	0.726075	0.746202	0.0201266	8.86327e-12
COAD	rs7705304	chr5	111098563	T	G	396	0.721951	0.739582	0.0176311	8.86327e-12
COAD	rs7705304	chr5	111098563	T	G	403	0.728005	0.744223	0.0162182	8.86327e-12
COAD	rs7705304	chr5	111098563	T	G	411	0.736051	0.751854	0.0158031	8.86327e-12
COAD	rs7705304	chr5	111098563	T	G	480	0.733319	0.750689	0.0173693	8.86327e-12
COAD	rs7705304	chr5	111098563	T	G	484	0.725678	0.742076	0.0163985	8.86327e-12
COAD	rs7705304	chr5	111098563	T	G	493	0.720043	0.735028	0.0149843	8.86327e-12
COAD	rs7705304	chr5	111098563	T	G	495	0.714711	0.728993	0.014282	8.86327e-12
COAD	rs7705304	chr5	111098563	T	G	506	0.719755	0.734176	0.0144211	8.86327e-12
COAD	rs7705304	chr5	111098563	T	G	509	0.722587	0.738169	0.0155825	8.86327e-12
COAD	rs7705304	chr5	111098563	T	G	511	0.727767	0.741917	0.01415	8.86327e-12
COAD	rs7705304	chr5	111098563	T	G	517	0.736741	0.75057	0.0138293	8.86327e-12
COAD	rs7705304	chr5	111098563	T	G	529	0.741016	0.75492	0.0139045	8.86327e-12
COAD	rs7705304	chr5	111098563	T	G	535	0.73474	0.748012	0.0132719	8.86327e-12
COAD	rs7705304	chr5	111098563	T	G	579	0.745031	0.759748	0.0147169	8.86327e-12
COAD	rs7705304	chr5	111098563	T	G	592	0.746035	0.762061	0.0160267	8.86327e-12
COAD	rs7705304	chr5	111098563	T	G	612	0.750052	0.764862	0.0148096	8.86327e-12
COAD	rs7705304	chr5	111098563	T	G	648	0.755095	0.769174	0.0140795	8.86327e-12
COAD	rs7705304	chr5	111098563	T	G	654	0.760613	0.774408	0.0137951	8.86327e-12
COAD	rs7705304	chr5	111098563	T	G	670	0.764438	0.777294	0.0128567	8.86327e-12
COAD	rs7705304	chr5	111098563	T	G	680	0.765088	0.777651	0.0125633	8.86327e-12
COAD	rs7705304	chr5	111098563	T	G	686	0.770712	0.783108	0.0123958	8.86327e-12
COAD	rs7705304	chr5	111098563	T	G	688	0.775515	0.787483	0.0119679	8.86327e-12
COAD	rs7705304	chr5	111098563	T	G	722	0.776951	0.787908	0.0109579	8.86327e-12
COAD	rs7705304	chr5	111098563	T	G	735	0.780004	0.790389	0.0103847	8.86327e-12
COAD	rs7705304	chr5	111098563	T	G	762	0.795788	0.805614	0.00982591	8.86327e-12
COAD	rs7705304	chr5	111098563	T	G	789	0.788702	0.797085	0.00838286	8.86327e-12
COAD	rs7705304	chr5	111098563	T	G	791	0.781098	0.788323	0.00722536	8.86327e-12
COAD	rs7705304	chr5	111098563	T	G	810	0.785653	0.791866	0.00621347	8.86327e-12
COAD	rs7705304	chr5	111098563	T	G	859	0.784119	0.788615	0.00449602	8.86327e-12
COAD	rs7705304	chr5	111098563	T	G	872	0.781044	0.784987	0.00394302	8.86327e-12
COAD	rs211037	chr5	162101274	C	T	61	0.606766	0.611476	0.00471041	2.29303e-13
COAD	rs211037	chr5	162101274	C	T	80	0.634959	0.631712	-0.00324722	2.29303e-13
COAD	rs211037	chr5	162101274	C	T	81	0.619981	0.617933	-0.002048	2.29303e-13
COAD	rs211037	chr5	162101274	C	T	90	0.614772	0.617298	0.00252576	2.29303e-13
COAD	rs211037	chr5	162101274	C	T	97	0.635085	0.63765	0.00256513	2.29303e-13
COAD	rs211037	chr5	162101274	C	T	122	0.650638	0.651198	0.000559576	2.29303e-13
COAD	rs211037	chr5	162101274	C	T	123	0.642851	0.649875	0.0070238	2.29303e-13
COAD	rs211037	chr5	162101274	C	T	153	0.649006	0.650055	0.00104893	2.29303e-13
COAD	rs211037	chr5	162101274	C	T	156	0.672469	0.675049	0.00258018	2.29303e-13
COAD	rs211037	chr5	162101274	C	T	172	0.684721	0.688624	0.00390291	2.29303e-13
COAD	rs211037	chr5	162101274	C	T	183	0.695324	0.701402	0.00607859	2.29303e-13
COAD	rs211037	chr5	162101274	C	T	186	0.702302	0.702929	0.000626984	2.29303e-13
COAD	rs211037	chr5	162101274	C	T	207	0.70718	0.707393	0.000212905	2.29303e-13
COAD	rs211037	chr5	162101274	C	T	214	0.701499	0.705302	0.00380289	2.29303e-13
COAD	rs211037	chr5	162101274	C	T	219	0.689913	0.691413	0.00150024	2.29303e-13
COAD	rs211037	chr5	162101274	C	T	242	0.699435	0.700434	0.000998531	2.29303e-13
COAD	rs211037	chr5	162101274	C	T	256	0.708468	0.709827	0.0013598	2.29303e-13
COAD	rs211037	chr5	162101274	C	T	257	0.713077	0.714207	0.00113003	2.29303e-13
COAD	rs211037	chr5	162101274	C	T	276	0.710382	0.715607	0.00522422	2.29303e-13
COAD	rs211037	chr5	162101274	C	T	288	0.718573	0.723601	0.00502794	2.29303e-13
COAD	rs211037	chr5	162101274	C	T	291	0.720538	0.72716	0.00662156	2.29303e-13
COAD	rs211037	chr5	162101274	C	T	292	0.723888	0.730523	0.00663421	2.29303e-13
COAD	rs211037	chr5	162101274	C	T	301	0.709625	0.71507	0.00544497	2.29303e-13
COAD	rs211037	chr5	162101274	C	T	304	0.712937	0.716158	0.00322178	2.29303e-13
COAD	rs211037	chr5	162101274	C	T	306	0.704979	0.70899	0.00401154	2.29303e-13
COAD	rs211037	chr5	162101274	C	T	313	0.704958	0.705569	0.000610726	2.29303e-13
COAD	rs211037	chr5	162101274	C	T	320	0.707026	0.709099	0.00207264	2.29303e-13
COAD	rs211037	chr5	162101274	C	T	325	0.710508	0.712972	0.0024642	2.29303e-13
COAD	rs211037	chr5	162101274	C	T	335	0.714562	0.717918	0.00335629	2.29303e-13
COAD	rs211037	chr5	162101274	C	T	336	0.714766	0.717855	0.00308926	2.29303e-13
COAD	rs211037	chr5	162101274	C	T	337	0.703004	0.705933	0.00292889	2.29303e-13
COAD	rs211037	chr5	162101274	C	T	343	0.709166	0.712105	0.00293897	2.29303e-13
COAD	rs211037	chr5	162101274	C	T	354	0.706075	0.710721	0.0046459	2.29303e-13
COAD	rs211037	chr5	162101274	C	T	357	0.698157	0.702408	0.00425127	2.29303e-13
COAD	rs211037	chr5	162101274	C	T	364	0.702814	0.70736	0.0045461	2.29303e-13
COAD	rs211037	chr5	162101274	C	T	365	0.694896	0.702371	0.00747489	2.29303e-13
COAD	rs211037	chr5	162101274	C	T	368	0.696877	0.705681	0.00880496	2.29303e-13
COAD	rs211037	chr5	162101274	C	T	381	0.70158	0.71131	0.00973024	2.29303e-13
COAD	rs211037	chr5	162101274	C	T	386	0.705629	0.716583	0.0109542	2.29303e-13
COAD	rs211037	chr5	162101274	C	T	394	0.701584	0.711374	0.00979085	2.29303e-13
COAD	rs211037	chr5	162101274	C	T	396	0.70737	0.716509	0.0091392	2.29303e-13
COAD	rs211037	chr5	162101274	C	T	403	0.703198	0.709531	0.00633378	2.29303e-13
COAD	rs211037	chr5	162101274	C	T	411	0.709989	0.717245	0.00725592	2.29303e-13
COAD	rs211037	chr5	162101274	C	T	439	0.711563	0.718088	0.00652561	2.29303e-13
COAD	rs211037	chr5	162101274	C	T	468	0.716287	0.723808	0.00752105	2.29303e-13
COAD	rs211037	chr5	162101274	C	T	480	0.71837	0.726041	0.0076704	2.29303e-13
COAD	rs211037	chr5	162101274	C	T	484	0.712325	0.718869	0.00654397	2.29303e-13
COAD	rs211037	chr5	162101274	C	T	493	0.70791	0.718271	0.0103613	2.29303e-13
COAD	rs211037	chr5	162101274	C	T	495	0.703642	0.71224	0.00859803	2.29303e-13
COAD	rs211037	chr5	162101274	C	T	506	0.70771	0.715528	0.00781711	2.29303e-13
COAD	rs211037	chr5	162101274	C	T	509	0.710103	0.716096	0.00599336	2.29303e-13
COAD	rs211037	chr5	162101274	C	T	511	0.714362	0.7206	0.00623775	2.29303e-13
COAD	rs211037	chr5	162101274	C	T	517	0.721765	0.727706	0.0059415	2.29303e-13
COAD	rs211037	chr5	162101274	C	T	529	0.725326	0.732463	0.00713735	2.29303e-13
COAD	rs211037	chr5	162101274	C	T	535	0.720175	0.728722	0.00854639	2.29303e-13
COAD	rs211037	chr5	162101274	C	T	549	0.723456	0.733199	0.00974372	2.29303e-13
COAD	rs211037	chr5	162101274	C	T	579	0.73317	0.742245	0.00907448	2.29303e-13
COAD	rs211037	chr5	162101274	C	T	592	0.732637	0.741772	0.00913548	2.29303e-13
COAD	rs211037	chr5	162101274	C	T	608	0.734171	0.740252	0.00608008	2.29303e-13
COAD	rs211037	chr5	162101274	C	T	612	0.734699	0.739387	0.00468755	2.29303e-13
COAD	rs211037	chr5	162101274	C	T	648	0.737221	0.74223	0.00500889	2.29303e-13
COAD	rs211037	chr5	162101274	C	T	654	0.740097	0.74589	0.00579371	2.29303e-13
COAD	rs211037	chr5	162101274	C	T	670	0.742753	0.7485	0.00574712	2.29303e-13
COAD	rs211037	chr5	162101274	C	T	680	0.743382	0.75189	0.00850778	2.29303e-13
COAD	rs211037	chr5	162101274	C	T	686	0.747987	0.757267	0.00928035	2.29303e-13
COAD	rs211037	chr5	162101274	C	T	688	0.752183	0.761028	0.00884472	2.29303e-13
COAD	rs211037	chr5	162101274	C	T	722	0.753465	0.760167	0.00670203	2.29303e-13
COAD	rs211037	chr5	162101274	C	T	735	0.754387	0.759136	0.00474936	2.29303e-13
COAD	rs211037	chr5	162101274	C	T	762	0.767563	0.769757	0.00219358	2.29303e-13
COAD	rs211037	chr5	162101274	C	T	789	0.761154	0.76088	-0.00027431	2.29303e-13
COAD	rs211037	chr5	162101274	C	T	791	0.754669	0.754402	-0.00026769	2.29303e-13
COAD	rs211037	chr5	162101274	C	T	810	0.759832	0.759494	-0.000338082	2.29303e-13
COAD	rs211037	chr5	162101274	C	T	822	0.76275	0.762158	-0.000592758	2.29303e-13
COAD	rs211037	chr5	162101274	C	T	859	0.766123	0.766463	0.000339902	2.29303e-13
COAD	rs211037	chr5	162101274	C	T	872	0.762844	0.7628	-4.39501e-05	2.29303e-13
COAD	rs211037	chr5	162101274	C	T	948	0.776352	0.774849	-0.00150296	2.29303e-13
COAD	rs211037	chr5	162101274	C	T	976	0.772963	0.774859	0.00189611	2.29303e-13
COAD	rs211037	chr5	162101274	C	T	1003	0.758964	0.760196	0.00123169	2.29303e-13
COAD	rs3763234	chr6	42650223	T	G	61	0.606766	0.637223	0.0304577	1.85474e-10
COAD	rs3763234	chr6	42650223	T	G	80	0.634959	0.663908	0.0289482	1.85474e-10
COAD	rs3763234	chr6	42650223	T	G	81	0.619981	0.646079	0.0260972	1.85474e-10
COAD	rs3763234	chr6	42650223	T	G	90	0.614772	0.63881	0.0240377	1.85474e-10
COAD	rs3763234	chr6	42650223	T	G	97	0.635085	0.658563	0.0234786	1.85474e-10
COAD	rs3763234	chr6	42650223	T	G	122	0.650638	0.672544	0.0219061	1.85474e-10
COAD	rs3763234	chr6	42650223	T	G	123	0.642851	0.662923	0.0200713	1.85474e-10
COAD	rs3763234	chr6	42650223	T	G	153	0.649006	0.668402	0.0193963	1.85474e-10
COAD	rs3763234	chr6	42650223	T	G	156	0.672469	0.69214	0.0196707	1.85474e-10
COAD	rs3763234	chr6	42650223	T	G	172	0.684721	0.703431	0.0187107	1.85474e-10
COAD	rs3763234	chr6	42650223	T	G	183	0.695324	0.713499	0.0181751	1.85474e-10
COAD	rs3763234	chr6	42650223	T	G	186	0.702302	0.723688	0.0213868	1.85474e-10
COAD	rs3763234	chr6	42650223	T	G	207	0.70718	0.727453	0.0202731	1.85474e-10
COAD	rs3763234	chr6	42650223	T	G	214	0.701499	0.720563	0.0190636	1.85474e-10
COAD	rs3763234	chr6	42650223	T	G	219	0.689913	0.708049	0.0181368	1.85474e-10
COAD	rs3763234	chr6	42650223	T	G	242	0.699435	0.717429	0.0179938	1.85474e-10
COAD	rs3763234	chr6	42650223	T	G	256	0.708468	0.725568	0.0171007	1.85474e-10
COAD	rs3763234	chr6	42650223	T	G	257	0.713077	0.729703	0.0166259	1.85474e-10
COAD	rs3763234	chr6	42650223	T	G	276	0.710382	0.734924	0.0245415	1.85474e-10
COAD	rs3763234	chr6	42650223	T	G	288	0.718573	0.742158	0.0235856	1.85474e-10
COAD	rs3763234	chr6	42650223	T	G	291	0.720538	0.7427	0.0221618	1.85474e-10
COAD	rs3763234	chr6	42650223	T	G	292	0.723888	0.745195	0.0213068	1.85474e-10
COAD	rs3763234	chr6	42650223	T	G	301	0.709625	0.730589	0.0209644	1.85474e-10
COAD	rs3763234	chr6	42650223	T	G	304	0.712937	0.734251	0.0213141	1.85474e-10
COAD	rs3763234	chr6	42650223	T	G	306	0.704979	0.725262	0.0202834	1.85474e-10
COAD	rs3763234	chr6	42650223	T	G	313	0.704958	0.722849	0.0178912	1.85474e-10
COAD	rs3763234	chr6	42650223	T	G	320	0.707026	0.72369	0.0166639	1.85474e-10
COAD	rs3763234	chr6	42650223	T	G	325	0.710508	0.726134	0.0156259	1.85474e-10
COAD	rs3763234	chr6	42650223	T	G	335	0.714562	0.729366	0.0148043	1.85474e-10
COAD	rs3763234	chr6	42650223	T	G	336	0.714766	0.729349	0.0145829	1.85474e-10
COAD	rs3763234	chr6	42650223	T	G	337	0.703004	0.717047	0.0140428	1.85474e-10
COAD	rs3763234	chr6	42650223	T	G	343	0.709166	0.722848	0.0136817	1.85474e-10
COAD	rs3763234	chr6	42650223	T	G	354	0.706075	0.719099	0.0130242	1.85474e-10
COAD	rs3763234	chr6	42650223	T	G	357	0.698157	0.710524	0.0123666	1.85474e-10
COAD	rs3763234	chr6	42650223	T	G	364	0.702814	0.71492	0.0121063	1.85474e-10
COAD	rs3763234	chr6	42650223	T	G	365	0.694896	0.706898	0.0120017	1.85474e-10
COAD	rs3763234	chr6	42650223	T	G	368	0.696877	0.707755	0.0108787	1.85474e-10
COAD	rs3763234	chr6	42650223	T	G	381	0.70158	0.711937	0.0103571	1.85474e-10
COAD	rs3763234	chr6	42650223	T	G	386	0.705629	0.71529	0.00966135	1.85474e-10
COAD	rs3763234	chr6	42650223	T	G	394	0.701584	0.710508	0.00892402	1.85474e-10
COAD	rs3763234	chr6	42650223	T	G	396	0.70737	0.715812	0.00844212	1.85474e-10
COAD	rs3763234	chr6	42650223	T	G	403	0.703198	0.71065	0.00745219	1.85474e-10
COAD	rs3763234	chr6	42650223	T	G	411	0.709989	0.717285	0.00729596	1.85474e-10
COAD	rs3763234	chr6	42650223	T	G	439	0.711563	0.718518	0.00695578	1.85474e-10
COAD	rs3763234	chr6	42650223	T	G	468	0.716287	0.722462	0.00617514	1.85474e-10
COAD	rs3763234	chr6	42650223	T	G	480	0.71837	0.724115	0.00574501	1.85474e-10
COAD	rs3763234	chr6	42650223	T	G	484	0.712325	0.717394	0.00506943	1.85474e-10
COAD	rs3763234	chr6	42650223	T	G	493	0.70791	0.711715	0.00380503	1.85474e-10
COAD	rs3763234	chr6	42650223	T	G	495	0.703642	0.706844	0.0032021	1.85474e-10
COAD	rs3763234	chr6	42650223	T	G	506	0.70771	0.712308	0.00459738	1.85474e-10
COAD	rs3763234	chr6	42650223	T	G	509	0.710103	0.715976	0.0058733	1.85474e-10
COAD	rs3763234	chr6	42650223	T	G	511	0.714362	0.719232	0.00486931	1.85474e-10
COAD	rs3763234	chr6	42650223	T	G	517	0.721765	0.72628	0.00451497	1.85474e-10
COAD	rs3763234	chr6	42650223	T	G	529	0.725326	0.729579	0.00425332	1.85474e-10
COAD	rs3763234	chr6	42650223	T	G	535	0.720175	0.724083	0.00390765	1.85474e-10
COAD	rs3763234	chr6	42650223	T	G	549	0.723456	0.726774	0.00331815	1.85474e-10
COAD	rs3763234	chr6	42650223	T	G	579	0.73317	0.735454	0.00228349	1.85474e-10
COAD	rs3763234	chr6	42650223	T	G	592	0.732637	0.733814	0.00117696	1.85474e-10
COAD	rs3763234	chr6	42650223	T	G	608	0.734171	0.73444	0.000268477	1.85474e-10
COAD	rs3763234	chr6	42650223	T	G	612	0.734699	0.735419	0.000719466	1.85474e-10
COAD	rs3763234	chr6	42650223	T	G	648	0.737221	0.737494	0.0002728	1.85474e-10
COAD	rs3763234	chr6	42650223	T	G	654	0.740097	0.739816	-0.000281001	1.85474e-10
COAD	rs3763234	chr6	42650223	T	G	670	0.742753	0.741778	-0.000974928	1.85474e-10
COAD	rs3763234	chr6	42650223	T	G	680	0.743382	0.741839	-0.00154319	1.85474e-10
COAD	rs3763234	chr6	42650223	T	G	686	0.747987	0.746392	-0.00159527	1.85474e-10
COAD	rs3763234	chr6	42650223	T	G	688	0.752183	0.750393	-0.00179011	1.85474e-10
COAD	rs3763234	chr6	42650223	T	G	722	0.753465	0.750586	-0.00287917	1.85474e-10
COAD	rs3763234	chr6	42650223	T	G	735	0.754387	0.752105	-0.00228127	1.85474e-10
COAD	rs3763234	chr6	42650223	T	G	762	0.767563	0.765043	-0.00251947	1.85474e-10
COAD	rs3763234	chr6	42650223	T	G	789	0.761154	0.757289	-0.00386562	1.85474e-10
COAD	rs3763234	chr6	42650223	T	G	791	0.754669	0.750189	-0.00448022	1.85474e-10
COAD	rs3763234	chr6	42650223	T	G	810	0.759832	0.753753	-0.00607902	1.85474e-10
COAD	rs3763234	chr6	42650223	T	G	822	0.76275	0.758872	-0.00387862	1.85474e-10
COAD	rs3763234	chr6	42650223	T	G	859	0.766123	0.761854	-0.00426847	1.85474e-10
COAD	rs3763234	chr6	42650223	T	G	872	0.762844	0.757911	-0.0049327	1.85474e-10
COAD	rs3763234	chr6	42650223	T	G	948	0.776352	0.772836	-0.00351551	1.85474e-10
COAD	rs3763234	chr6	42650223	T	G	976	0.772963	0.768328	-0.00463516	1.85474e-10
COAD	rs3763234	chr6	42650223	T	G	1003	0.758964	0.753681	-0.00528305	1.85474e-10
COAD	rs7805171	chr7	57120819	T	C	61	0.613961	0.663595	0.0496342	3.99977e-15
COAD	rs7805171	chr7	57120819	T	C	80	0.639455	0.681971	0.0425162	3.99977e-15
COAD	rs7805171	chr7	57120819	T	C	81	0.626068	0.66351	0.0374412	3.99977e-15
COAD	rs7805171	chr7	57120819	T	C	90	0.621522	0.67337	0.0518479	3.99977e-15
COAD	rs7805171	chr7	57120819	T	C	92	0.638898	0.689673	0.0507751	3.99977e-15
COAD	rs7805171	chr7	57120819	T	C	97	0.611374	0.694348	0.0829742	3.99977e-15
COAD	rs7805171	chr7	57120819	T	C	122	0.627152	0.705929	0.0787763	3.99977e-15
COAD	rs7805171	chr7	57120819	T	C	123	0.629109	0.702047	0.0729381	3.99977e-15
COAD	rs7805171	chr7	57120819	T	C	153	0.635972	0.706285	0.0703131	3.99977e-15
COAD	rs7805171	chr7	57120819	T	C	156	0.660027	0.737167	0.0771392	3.99977e-15
COAD	rs7805171	chr7	57120819	T	C	172	0.671699	0.746067	0.074368	3.99977e-15
COAD	rs7805171	chr7	57120819	T	C	183	0.68222	0.754303	0.0720837	3.99977e-15
COAD	rs7805171	chr7	57120819	T	C	186	0.690044	0.762887	0.072843	3.99977e-15
COAD	rs7805171	chr7	57120819	T	C	207	0.694944	0.767664	0.0727195	3.99977e-15
COAD	rs7805171	chr7	57120819	T	C	214	0.690441	0.75933	0.068889	3.99977e-15
COAD	rs7805171	chr7	57120819	T	C	219	0.680644	0.746419	0.0657751	3.99977e-15
COAD	rs7805171	chr7	57120819	T	C	242	0.689803	0.754091	0.0642882	3.99977e-15
COAD	rs7805171	chr7	57120819	T	C	256	0.69866	0.760628	0.061968	3.99977e-15
COAD	rs7805171	chr7	57120819	T	C	257	0.703272	0.763478	0.0602061	3.99977e-15
COAD	rs7805171	chr7	57120819	T	C	276	0.701571	0.767625	0.0660545	3.99977e-15
COAD	rs7805171	chr7	57120819	T	C	288	0.709417	0.773427	0.0640091	3.99977e-15
COAD	rs7805171	chr7	57120819	T	C	291	0.71172	0.772712	0.0609923	3.99977e-15
COAD	rs7805171	chr7	57120819	T	C	292	0.715167	0.774241	0.0590737	3.99977e-15
COAD	rs7805171	chr7	57120819	T	C	300	0.702798	0.760159	0.0573608	3.99977e-15
COAD	rs7805171	chr7	57120819	T	C	301	0.708192	0.763956	0.0557635	3.99977e-15
COAD	rs7805171	chr7	57120819	T	C	304	0.711416	0.765235	0.0538197	3.99977e-15
COAD	rs7805171	chr7	57120819	T	C	306	0.704701	0.756654	0.0519532	3.99977e-15
COAD	rs7805171	chr7	57120819	T	C	313	0.705389	0.757909	0.0525202	3.99977e-15
COAD	rs7805171	chr7	57120819	T	C	320	0.707542	0.757649	0.0501072	3.99977e-15
COAD	rs7805171	chr7	57120819	T	C	325	0.710933	0.759352	0.0484193	3.99977e-15
COAD	rs7805171	chr7	57120819	T	C	335	0.714924	0.761499	0.0465759	3.99977e-15
COAD	rs7805171	chr7	57120819	T	C	336	0.715517	0.759225	0.0437072	3.99977e-15
COAD	rs7805171	chr7	57120819	T	C	337	0.704832	0.74768	0.0428478	3.99977e-15
COAD	rs7805171	chr7	57120819	T	C	343	0.710518	0.752255	0.041737	3.99977e-15
COAD	rs7805171	chr7	57120819	T	C	354	0.707905	0.747948	0.0400423	3.99977e-15
COAD	rs7805171	chr7	57120819	T	C	357	0.700366	0.739296	0.0389296	3.99977e-15
COAD	rs7805171	chr7	57120819	T	C	364	0.704724	0.742972	0.0382481	3.99977e-15
COAD	rs7805171	chr7	57120819	T	C	365	0.697521	0.733669	0.0361479	3.99977e-15
COAD	rs7805171	chr7	57120819	T	C	368	0.69965	0.733914	0.0342642	3.99977e-15
COAD	rs7805171	chr7	57120819	T	C	381	0.704186	0.737048	0.0328618	3.99977e-15
COAD	rs7805171	chr7	57120819	T	C	386	0.708152	0.740069	0.031917	3.99977e-15
COAD	rs7805171	chr7	57120819	T	C	394	0.704845	0.734955	0.0301104	3.99977e-15
COAD	rs7805171	chr7	57120819	T	C	396	0.710472	0.739046	0.0285745	3.99977e-15
COAD	rs7805171	chr7	57120819	T	C	403	0.707012	0.733074	0.0260627	3.99977e-15
COAD	rs7805171	chr7	57120819	T	C	411	0.713574	0.739132	0.0255587	3.99977e-15
COAD	rs7805171	chr7	57120819	T	C	439	0.713779	0.740405	0.0266257	3.99977e-15
COAD	rs7805171	chr7	57120819	T	C	468	0.718589	0.746138	0.0275485	3.99977e-15
COAD	rs7805171	chr7	57120819	T	C	480	0.720954	0.74812	0.0271662	3.99977e-15
COAD	rs7805171	chr7	57120819	T	C	484	0.715627	0.741135	0.0255078	3.99977e-15
COAD	rs7805171	chr7	57120819	T	C	493	0.712014	0.735973	0.0239589	3.99977e-15
COAD	rs7805171	chr7	57120819	T	C	495	0.708316	0.731029	0.0227129	3.99977e-15
COAD	rs7805171	chr7	57120819	T	C	506	0.712218	0.734161	0.0219428	3.99977e-15
COAD	rs7805171	chr7	57120819	T	C	509	0.714482	0.734893	0.0204103	3.99977e-15
COAD	rs7805171	chr7	57120819	T	C	511	0.718591	0.737657	0.0190655	3.99977e-15
COAD	rs7805171	chr7	57120819	T	C	517	0.725571	0.744212	0.0186405	3.99977e-15
COAD	rs7805171	chr7	57120819	T	C	529	0.729101	0.747112	0.0180112	3.99977e-15
COAD	rs7805171	chr7	57120819	T	C	535	0.724483	0.741519	0.0170364	3.99977e-15
COAD	rs7805171	chr7	57120819	T	C	549	0.727845	0.745179	0.0173341	3.99977e-15
COAD	rs7805171	chr7	57120819	T	C	579	0.737316	0.753185	0.0158688	3.99977e-15
COAD	rs7805171	chr7	57120819	T	C	592	0.735952	0.751369	0.0154176	3.99977e-15
COAD	rs7805171	chr7	57120819	T	C	608	0.736625	0.751928	0.0153029	3.99977e-15
COAD	rs7805171	chr7	57120819	T	C	612	0.73734	0.752642	0.0153021	3.99977e-15
COAD	rs7805171	chr7	57120819	T	C	648	0.738688	0.754351	0.0156629	3.99977e-15
COAD	rs7805171	chr7	57120819	T	C	654	0.741542	0.756496	0.0149542	3.99977e-15
COAD	rs7805171	chr7	57120819	T	C	670	0.743878	0.758065	0.0141877	3.99977e-15
COAD	rs7805171	chr7	57120819	T	C	680	0.744626	0.757651	0.0130256	3.99977e-15
COAD	rs7805171	chr7	57120819	T	C	686	0.749196	0.762002	0.0128061	3.99977e-15
COAD	rs7805171	chr7	57120819	T	C	688	0.753277	0.765503	0.0122254	3.99977e-15
COAD	rs7805171	chr7	57120819	T	C	722	0.753184	0.763789	0.0106042	3.99977e-15
COAD	rs7805171	chr7	57120819	T	C	735	0.754355	0.76485	0.0104944	3.99977e-15
COAD	rs7805171	chr7	57120819	T	C	762	0.767135	0.781011	0.013876	3.99977e-15
COAD	rs7805171	chr7	57120819	T	C	789	0.761108	0.782288	0.0211801	3.99977e-15
COAD	rs7805171	chr7	57120819	T	C	791	0.752982	0.772686	0.0197032	3.99977e-15
COAD	rs7805171	chr7	57120819	T	C	810	0.757999	0.775151	0.0171516	3.99977e-15
COAD	rs7805171	chr7	57120819	T	C	821	0.752635	0.771203	0.0185672	3.99977e-15
COAD	rs7805171	chr7	57120819	T	C	822	0.752064	0.780389	0.028325	3.99977e-15
COAD	rs7805171	chr7	57120819	T	C	859	0.755481	0.782466	0.0269843	3.99977e-15
COAD	rs7805171	chr7	57120819	T	C	872	0.752564	0.778497	0.0259331	3.99977e-15
COAD	rs7805171	chr7	57120819	T	C	948	0.765172	0.791109	0.0259366	3.99977e-15
COAD	rs7805171	chr7	57120819	T	C	976	0.762121	0.787861	0.0257395	3.99977e-15
COAD	rs915447870	chr9	136007455	GCA	G	61	0.645148	0.63462	-0.0105285	1.16596e-13
COAD	rs915447870	chr9	136007455	GCA	G	80	0.621946	0.609923	-0.0120227	1.16596e-13
COAD	rs915447870	chr9	136007455	GCA	G	81	0.606091	0.623579	0.0174881	1.16596e-13
COAD	rs915447870	chr9	136007455	GCA	G	90	0.600905	0.612023	0.0111184	1.16596e-13
COAD	rs915447870	chr9	136007455	GCA	G	91	0.625299	0.635143	0.00984408	1.16596e-13
COAD	rs915447870	chr9	136007455	GCA	G	97	0.602818	0.611394	0.00857601	1.16596e-13
COAD	rs915447870	chr9	136007455	GCA	G	122	0.623439	0.630683	0.00724352	1.16596e-13
COAD	rs915447870	chr9	136007455	GCA	G	123	0.627583	0.632991	0.00540803	1.16596e-13
COAD	rs915447870	chr9	136007455	GCA	G	153	0.635774	0.640047	0.00427279	1.16596e-13
COAD	rs915447870	chr9	136007455	GCA	G	156	0.651937	0.675122	0.0231843	1.16596e-13
COAD	rs915447870	chr9	136007455	GCA	G	172	0.666719	0.689341	0.0226225	1.16596e-13
COAD	rs915447870	chr9	136007455	GCA	G	183	0.679911	0.70159	0.0216793	1.16596e-13
COAD	rs915447870	chr9	136007455	GCA	G	186	0.690524	0.70811	0.0175857	1.16596e-13
COAD	rs915447870	chr9	136007455	GCA	G	207	0.6967	0.717173	0.020473	1.16596e-13
COAD	rs915447870	chr9	136007455	GCA	G	214	0.691668	0.721581	0.0299126	1.16596e-13
COAD	rs915447870	chr9	136007455	GCA	G	219	0.679738	0.708834	0.0290961	1.16596e-13
COAD	rs915447870	chr9	136007455	GCA	G	242	0.690136	0.720151	0.0300152	1.16596e-13
COAD	rs915447870	chr9	136007455	GCA	G	256	0.700547	0.730587	0.0300408	1.16596e-13
COAD	rs915447870	chr9	136007455	GCA	G	257	0.706068	0.733904	0.0278357	1.16596e-13
COAD	rs915447870	chr9	136007455	GCA	G	276	0.7034	0.728015	0.0246144	1.16596e-13
COAD	rs915447870	chr9	136007455	GCA	G	288	0.712376	0.736705	0.0243288	1.16596e-13
COAD	rs915447870	chr9	136007455	GCA	G	291	0.715453	0.742373	0.0269198	1.16596e-13
COAD	rs915447870	chr9	136007455	GCA	G	292	0.719527	0.745001	0.0254735	1.16596e-13
COAD	rs915447870	chr9	136007455	GCA	G	300	0.704995	0.730952	0.0259569	1.16596e-13
COAD	rs915447870	chr9	136007455	GCA	G	301	0.711425	0.738392	0.0269674	1.16596e-13
COAD	rs915447870	chr9	136007455	GCA	G	304	0.71502	0.739469	0.0244483	1.16596e-13
COAD	rs915447870	chr9	136007455	GCA	G	306	0.707684	0.730729	0.0230448	1.16596e-13
COAD	rs915447870	chr9	136007455	GCA	G	313	0.708779	0.728937	0.0201581	1.16596e-13
COAD	rs915447870	chr9	136007455	GCA	G	320	0.711668	0.730429	0.0187606	1.16596e-13
COAD	rs915447870	chr9	136007455	GCA	G	325	0.715903	0.733489	0.017585	1.16596e-13
COAD	rs915447870	chr9	136007455	GCA	G	335	0.718682	0.735133	0.0164508	1.16596e-13
COAD	rs915447870	chr9	136007455	GCA	G	336	0.713959	0.730829	0.0168702	1.16596e-13
COAD	rs915447870	chr9	136007455	GCA	G	337	0.701989	0.718238	0.0162499	1.16596e-13
COAD	rs915447870	chr9	136007455	GCA	G	343	0.708493	0.724168	0.0156754	1.16596e-13
COAD	rs915447870	chr9	136007455	GCA	G	354	0.705605	0.720667	0.0150618	1.16596e-13
COAD	rs915447870	chr9	136007455	GCA	G	357	0.697899	0.712193	0.0142945	1.16596e-13
COAD	rs915447870	chr9	136007455	GCA	G	364	0.702896	0.717035	0.0141391	1.16596e-13
COAD	rs915447870	chr9	136007455	GCA	G	365	0.694868	0.7081	0.0132318	1.16596e-13
COAD	rs915447870	chr9	136007455	GCA	G	368	0.697753	0.709627	0.0118745	1.16596e-13
COAD	rs915447870	chr9	136007455	GCA	G	386	0.702946	0.714665	0.0117192	1.16596e-13
COAD	rs915447870	chr9	136007455	GCA	G	396	0.698672	0.709604	0.0109317	1.16596e-13
COAD	rs915447870	chr9	136007455	GCA	G	403	0.691275	0.706734	0.015459	1.16596e-13
COAD	rs915447870	chr9	136007455	GCA	G	439	0.692599	0.707555	0.0149556	1.16596e-13
COAD	rs915447870	chr9	136007455	GCA	G	468	0.697275	0.711796	0.0145219	1.16596e-13
COAD	rs915447870	chr9	136007455	GCA	G	480	0.70019	0.713459	0.0132691	1.16596e-13
COAD	rs915447870	chr9	136007455	GCA	G	484	0.694469	0.707019	0.01255	1.16596e-13
COAD	rs915447870	chr9	136007455	GCA	G	493	0.690944	0.703572	0.0126274	1.16596e-13
COAD	rs915447870	chr9	136007455	GCA	G	495	0.686979	0.708248	0.0212693	1.16596e-13
COAD	rs915447870	chr9	136007455	GCA	G	506	0.691786	0.71344	0.0216541	1.16596e-13
COAD	rs915447870	chr9	136007455	GCA	G	511	0.69741	0.717434	0.0200235	1.16596e-13
COAD	rs915447870	chr9	136007455	GCA	G	517	0.705886	0.725343	0.0194563	1.16596e-13
COAD	rs915447870	chr9	136007455	GCA	G	529	0.712534	0.731417	0.0188823	1.16596e-13
COAD	rs915447870	chr9	136007455	GCA	G	535	0.707694	0.727632	0.0199385	1.16596e-13
COAD	rs915447870	chr9	136007455	GCA	G	579	0.716411	0.737486	0.0210748	1.16596e-13
COAD	rs915447870	chr9	136007455	GCA	G	592	0.718042	0.737833	0.0197906	1.16596e-13
COAD	rs915447870	chr9	136007455	GCA	G	608	0.720569	0.740748	0.0201789	1.16596e-13
COAD	rs915447870	chr9	136007455	GCA	G	612	0.721143	0.740231	0.0190872	1.16596e-13
COAD	rs915447870	chr9	136007455	GCA	G	648	0.723794	0.742378	0.0185839	1.16596e-13
COAD	rs915447870	chr9	136007455	GCA	G	654	0.727654	0.745377	0.0177223	1.16596e-13
COAD	rs915447870	chr9	136007455	GCA	G	670	0.731441	0.749823	0.0183816	1.16596e-13
COAD	rs915447870	chr9	136007455	GCA	G	686	0.732158	0.750283	0.0181252	1.16596e-13
COAD	rs915447870	chr9	136007455	GCA	G	688	0.737657	0.755264	0.0176069	1.16596e-13
COAD	rs915447870	chr9	136007455	GCA	G	722	0.738105	0.754918	0.016813	1.16596e-13
COAD	rs915447870	chr9	136007455	GCA	G	735	0.738394	0.755589	0.0171955	1.16596e-13
COAD	rs915447870	chr9	136007455	GCA	G	762	0.748974	0.765442	0.0164681	1.16596e-13
COAD	rs915447870	chr9	136007455	GCA	G	789	0.742085	0.757932	0.0158472	1.16596e-13
COAD	rs915447870	chr9	136007455	GCA	G	791	0.731569	0.747034	0.0154647	1.16596e-13
COAD	rs915447870	chr9	136007455	GCA	G	859	0.739733	0.753448	0.0137147	1.16596e-13
COAD	rs915447870	chr9	136007455	GCA	G	872	0.736203	0.749337	0.0131344	1.16596e-13
COAD	rs915447870	chr9	136007455	GCA	G	948	0.750097	0.763627	0.0135299	1.16596e-13
COAD	rs915447870	chr9	136007455	GCA	G	976	0.745775	0.759068	0.0132926	1.16596e-13
COAD	rs915447870	chr9	136007455	GCA	G	1003	0.731734	0.744213	0.0124794	1.16596e-13
COAD	rs915447870	chr9	136007455	GCA	G	1005	0.720029	0.732321	0.0122915	1.16596e-13
COAD	N/A	chrX	150469606	CCT	C	49	0.464399	0.523065	0.0586658	1.49012e-08
COAD	N/A	chrX	150469606	CCT	C	61	0.568242	0.612112	0.0438701	1.49012e-08
COAD	N/A	chrX	150469606	CCT	C	90	0.662032	0.72816	0.0661272	1.49012e-08
COAD	N/A	chrX	150469606	CCT	C	153	0.712108	0.768325	0.0562174	1.49012e-08
COAD	N/A	chrX	150469606	CCT	C	156	0.723189	0.75016	0.0269712	1.49012e-08
COAD	N/A	chrX	150469606	CCT	C	172	0.74758	0.770788	0.0232075	1.49012e-08
COAD	N/A	chrX	150469606	CCT	C	183	0.759972	0.782613	0.0226406	1.49012e-08
COAD	N/A	chrX	150469606	CCT	C	186	0.752153	0.764162	0.0120091	1.49012e-08
COAD	N/A	chrX	150469606	CCT	C	219	0.766461	0.773425	0.006964	1.49012e-08
COAD	N/A	chrX	150469606	CCT	C	292	0.77929	0.787379	0.00808918	1.49012e-08
COAD	N/A	chrX	150469606	CCT	C	301	0.765163	0.765558	0.000395475	1.49012e-08
COAD	N/A	chrX	150469606	CCT	C	306	0.764122	0.763814	-0.000307958	1.49012e-08
COAD	N/A	chrX	150469606	CCT	C	335	0.760857	0.771546	0.0106892	1.49012e-08
COAD	N/A	chrX	150469606	CCT	C	396	0.774111	0.778187	0.00407593	1.49012e-08
COAD	N/A	chrX	150469606	CCT	C	411	0.786255	0.788473	0.00221786	1.49012e-08
COAD	N/A	chrX	150469606	CCT	C	484	0.783448	0.791636	0.00818753	1.49012e-08
COAD	N/A	chrX	150469606	CCT	C	506	0.762645	0.793958	0.0313133	1.49012e-08
COAD	N/A	chrX	150469606	CCT	C	511	0.776386	0.80197	0.0255844	1.49012e-08
COAD	N/A	chrX	150469606	CCT	C	517	0.798083	0.819894	0.0218105	1.49012e-08
COAD	N/A	chrX	150469606	CCT	C	529	0.809896	0.833056	0.0231608	1.49012e-08
COAD	N/A	chrX	150469606	CCT	C	592	0.797924	0.840778	0.0428536	1.49012e-08
COAD	N/A	chrX	150469606	CCT	C	670	0.80051	0.838494	0.0379834	1.49012e-08
COAD	N/A	chrX	150469606	CCT	C	735	0.809485	0.845807	0.0363221	1.49012e-08
COAD	N/A	chrX	150469606	CCT	C	762	0.817293	0.857886	0.0405933	1.49012e-08
COAD	N/A	chrX	150469606	CCT	C	810	0.790621	0.85089	0.060269	1.49012e-08
COAD	N/A	chrX	150469606	CCT	C	859	0.773429	0.831238	0.0578097	1.49012e-08
COAD	N/A	chrX	150469606	CCT	C	872	0.762861	0.840717	0.0778561	1.49012e-08
GBM	rs3203780	chr16	84975685	T	C	57	0.580021	0.635786	0.0557645	8.70881e-16
GBM	rs3203780	chr16	84975685	T	C	64	0.589706	0.649381	0.0596759	8.70881e-16
GBM	rs3203780	chr16	84975685	T	C	66	0.61746	0.673271	0.0558106	8.70881e-16
GBM	rs3203780	chr16	84975685	T	C	67	0.601689	0.64511	0.0434213	8.70881e-16
GBM	rs3203780	chr16	84975685	T	C	72	0.581855	0.652001	0.0701459	8.70881e-16
GBM	rs3203780	chr16	84975685	T	C	75	0.599815	0.670116	0.0703009	8.70881e-16
GBM	rs3203780	chr16	84975685	T	C	78	0.580484	0.674722	0.0942381	8.70881e-16
GBM	rs3203780	chr16	84975685	T	C	81	0.566292	0.650476	0.0841847	8.70881e-16
GBM	rs3203780	chr16	84975685	T	C	82	0.584526	0.65264	0.0681139	8.70881e-16
GBM	rs3203780	chr16	84975685	T	C	83	0.598417	0.664361	0.0659431	8.70881e-16
GBM	rs3203780	chr16	84975685	T	C	85	0.581662	0.67058	0.0889185	8.70881e-16
GBM	rs3203780	chr16	84975685	T	C	87	0.594485	0.680527	0.0860425	8.70881e-16
GBM	rs3203780	chr16	84975685	T	C	88	0.576687	0.652939	0.076252	8.70881e-16
GBM	rs3203780	chr16	84975685	T	C	90	0.568565	0.617378	0.0488134	8.70881e-16
GBM	rs3203780	chr16	84975685	T	C	92	0.582346	0.637538	0.0551923	8.70881e-16
GBM	rs3203780	chr16	84975685	T	C	94	0.587429	0.65065	0.0632211	8.70881e-16
GBM	rs3203780	chr16	84975685	T	C	97	0.573079	0.662398	0.0893186	8.70881e-16
GBM	rs3203780	chr16	84975685	T	C	98	0.557568	0.663377	0.105808	8.70881e-16
GBM	rs3203780	chr16	84975685	T	C	105	0.551473	0.677977	0.126504	8.70881e-16
GBM	rs3203780	chr16	84975685	T	C	108	0.550741	0.687679	0.136938	8.70881e-16
GBM	rs3203780	chr16	84975685	T	C	111	0.535711	0.690098	0.154387	8.70881e-16
GBM	rs3203780	chr16	84975685	T	C	112	0.52094	0.689239	0.168299	8.70881e-16
GBM	rs3203780	chr16	84975685	T	C	114	0.514152	0.678073	0.16392	8.70881e-16
GBM	rs3203780	chr16	84975685	T	C	117	0.521276	0.684043	0.162767	8.70881e-16
GBM	rs3203780	chr16	84975685	T	C	118	0.524508	0.677416	0.152909	8.70881e-16
GBM	rs3203780	chr16	84975685	T	C	119	0.53158	0.673506	0.141926	8.70881e-16
GBM	rs3203780	chr16	84975685	T	C	122	0.531748	0.666128	0.13438	8.70881e-16
GBM	rs3203780	chr16	84975685	T	C	124	0.536271	0.681319	0.145049	8.70881e-16
GBM	rs3203780	chr16	84975685	T	C	131	0.539621	0.687049	0.147427	8.70881e-16
GBM	rs3203780	chr16	84975685	T	C	133	0.540586	0.681717	0.141131	8.70881e-16
GBM	rs3203780	chr16	84975685	T	C	136	0.545225	0.67681	0.131586	8.70881e-16
GBM	rs3203780	chr16	84975685	T	C	140	0.553359	0.677918	0.124558	8.70881e-16
GBM	rs3203780	chr16	84975685	T	C	142	0.544482	0.668798	0.124316	8.70881e-16
GBM	rs3203780	chr16	84975685	T	C	144	0.537452	0.657036	0.119585	8.70881e-16
GBM	rs3203780	chr16	84975685	T	C	145	0.529725	0.644866	0.11514	8.70881e-16
GBM	rs3203780	chr16	84975685	T	C	146	0.525608	0.631884	0.106275	8.70881e-16
GBM	rs3203780	chr16	84975685	T	C	148	0.531184	0.630363	0.0991782	8.70881e-16
GBM	rs3203780	chr16	84975685	T	C	151	0.529779	0.624304	0.0945253	8.70881e-16
GBM	rs3203780	chr16	84975685	T	C	152	0.536278	0.628665	0.0923864	8.70881e-16
GBM	rs3203780	chr16	84975685	T	C	157	0.545123	0.628342	0.0832189	8.70881e-16
GBM	rs3203780	chr16	84975685	T	C	158	0.537196	0.618929	0.0817324	8.70881e-16
GBM	rs3203780	chr16	84975685	T	C	160	0.539909	0.618842	0.0789324	8.70881e-16
GBM	rs3203780	chr16	84975685	T	C	164	0.534085	0.616922	0.0828377	8.70881e-16
GBM	rs3203780	chr16	84975685	T	C	167	0.533335	0.607931	0.0745959	8.70881e-16
GBM	rs3203780	chr16	84975685	T	C	175	0.538564	0.614044	0.0754801	8.70881e-16
GBM	rs3203780	chr16	84975685	T	C	176	0.536767	0.62225	0.0854829	8.70881e-16
GBM	rs3203780	chr16	84975685	T	C	178	0.544461	0.623034	0.0785723	8.70881e-16
GBM	rs3203780	chr16	84975685	T	C	186	0.562944	0.637806	0.0748621	8.70881e-16
GBM	rs3203780	chr16	84975685	T	C	192	0.56276	0.635811	0.0730512	8.70881e-16
GBM	rs3203780	chr16	84975685	T	C	195	0.554315	0.624602	0.070287	8.70881e-16
GBM	rs3203780	chr16	84975685	T	C	203	0.562474	0.629463	0.0669882	8.70881e-16
GBM	rs3203780	chr16	84975685	T	C	210	0.578169	0.638713	0.0605445	8.70881e-16
GBM	rs3203780	chr16	84975685	T	C	213	0.59107	0.646115	0.0550449	8.70881e-16
GBM	rs3203780	chr16	84975685	T	C	214	0.601193	0.649342	0.0481498	8.70881e-16
GBM	rs3203780	chr16	84975685	T	C	224	0.613819	0.666853	0.0530347	8.70881e-16
GBM	rs3203780	chr16	84975685	T	C	231	0.615102	0.67284	0.0577384	8.70881e-16
GBM	rs3203780	chr16	84975685	T	C	232	0.619098	0.679128	0.0600301	8.70881e-16
GBM	rs3203780	chr16	84975685	T	C	239	0.625958	0.685855	0.059897	8.70881e-16
GBM	rs3203780	chr16	84975685	T	C	244	0.634193	0.688569	0.0543757	8.70881e-16
GBM	rs3203780	chr16	84975685	T	C	256	0.646898	0.691963	0.0450643	8.70881e-16
GBM	rs3203780	chr16	84975685	T	C	259	0.655503	0.694548	0.0390449	8.70881e-16
GBM	rs3203780	chr16	84975685	T	C	260	0.649711	0.688536	0.0388254	8.70881e-16
GBM	rs3203780	chr16	84975685	T	C	262	0.642651	0.690937	0.048286	8.70881e-16
GBM	rs3203780	chr16	84975685	T	C	269	0.643355	0.691268	0.0479134	8.70881e-16
GBM	rs3203780	chr16	84975685	T	C	282	0.632411	0.675852	0.0434418	8.70881e-16
GBM	rs3203780	chr16	84975685	T	C	288	0.634792	0.670361	0.0355692	8.70881e-16
GBM	rs3203780	chr16	84975685	T	C	299	0.639101	0.669512	0.0304104	8.70881e-16
GBM	rs3203780	chr16	84975685	T	C	311	0.64853	0.670457	0.0219268	8.70881e-16
GBM	rs3203780	chr16	84975685	T	C	335	0.65771	0.673305	0.0155954	8.70881e-16
GBM	rs3203780	chr16	84975685	T	C	343	0.659798	0.682762	0.0229639	8.70881e-16
GBM	rs3203780	chr16	84975685	T	C	353	0.656639	0.683616	0.0269773	8.70881e-16
GBM	rs3203780	chr16	84975685	T	C	370	0.659657	0.69349	0.0338325	8.70881e-16
GBM	rs3203780	chr16	84975685	T	C	382	0.670023	0.710638	0.0406151	8.70881e-16
GBM	rs3203780	chr16	84975685	T	C	394	0.688369	0.717766	0.0293964	8.70881e-16
GBM	rs3203780	chr16	84975685	T	C	398	0.705229	0.742552	0.0373235	8.70881e-16
GBM	rs3203780	chr16	84975685	T	C	399	0.697994	0.740866	0.0428722	8.70881e-16
GBM	rs3203780	chr16	84975685	T	C	402	0.702348	0.73773	0.0353824	8.70881e-16
GBM	rs3203780	chr16	84975685	T	C	408	0.712886	0.741019	0.0281331	8.70881e-16
GBM	rs3203780	chr16	84975685	T	C	414	0.704677	0.754125	0.0494484	8.70881e-16
GBM	rs3203780	chr16	84975685	T	C	419	0.707235	0.781156	0.0739217	8.70881e-16
GBM	rs3203780	chr16	84975685	T	C	427	0.705052	0.781415	0.0763625	8.70881e-16
GBM	rs3203780	chr16	84975685	T	C	454	0.699772	0.792834	0.0930618	8.70881e-16
GBM	rs3203780	chr16	84975685	T	C	461	0.693478	0.791808	0.0983298	8.70881e-16
GBM	rs3203780	chr16	84975685	T	C	482	0.697504	0.790534	0.0930296	8.70881e-16
HNSC	rs62208163	chr21	23390317	A	G	110	0.850463	0.828907	-0.0215558	2.1135e-16
HNSC	rs62208163	chr21	23390317	A	G	111	0.842142	0.815698	-0.0264439	2.1135e-16
HNSC	rs62208163	chr21	23390317	A	G	127	0.814083	0.820191	0.00610845	2.1135e-16
HNSC	rs62208163	chr21	23390317	A	G	129	0.805474	0.804969	-0.00050541	2.1135e-16
HNSC	rs62208163	chr21	23390317	A	G	130	0.797233	0.79345	-0.00378212	2.1135e-16
HNSC	rs62208163	chr21	23390317	A	G	134	0.784813	0.801212	0.0163985	2.1135e-16
HNSC	rs62208163	chr21	23390317	A	G	137	0.784512	0.795001	0.0104892	2.1135e-16
HNSC	rs62208163	chr21	23390317	A	G	140	0.751575	0.760146	0.00857106	2.1135e-16
HNSC	rs62208163	chr21	23390317	A	G	142	0.748025	0.751991	0.00396597	2.1135e-16
HNSC	rs62208163	chr21	23390317	A	G	145	0.726874	0.729187	0.00231284	2.1135e-16
HNSC	rs62208163	chr21	23390317	A	G	146	0.717558	0.721164	0.00360636	2.1135e-16
HNSC	rs62208163	chr21	23390317	A	G	151	0.699814	0.728188	0.0283742	2.1135e-16
HNSC	rs62208163	chr21	23390317	A	G	156	0.710024	0.737204	0.02718	2.1135e-16
HNSC	rs62208163	chr21	23390317	A	G	157	0.691649	0.741848	0.0501984	2.1135e-16
HNSC	rs62208163	chr21	23390317	A	G	171	0.699898	0.747399	0.0475011	2.1135e-16
HNSC	rs62208163	chr21	23390317	A	G	175	0.698952	0.749163	0.050211	2.1135e-16
HNSC	rs62208163	chr21	23390317	A	G	176	0.701109	0.748096	0.0469871	2.1135e-16
HNSC	rs62208163	chr21	23390317	A	G	179	0.691842	0.737501	0.0456592	2.1135e-16
HNSC	rs62208163	chr21	23390317	A	G	186	0.699621	0.745455	0.0458342	2.1135e-16
HNSC	rs62208163	chr21	23390317	A	G	194	0.68633	0.754882	0.0685519	2.1135e-16
HNSC	rs62208163	chr21	23390317	A	G	205	0.676658	0.760385	0.083727	2.1135e-16
HNSC	rs62208163	chr21	23390317	A	G	207	0.686356	0.769419	0.0830621	2.1135e-16
HNSC	rs62208163	chr21	23390317	A	G	208	0.684119	0.774538	0.0904197	2.1135e-16
HNSC	rs62208163	chr21	23390317	A	G	209	0.676193	0.762882	0.0866889	2.1135e-16
HNSC	rs62208163	chr21	23390317	A	G	210	0.668682	0.751385	0.0827033	2.1135e-16
HNSC	rs62208163	chr21	23390317	A	G	212	0.666385	0.746206	0.0798209	2.1135e-16
HNSC	rs62208163	chr21	23390317	A	G	213	0.666481	0.742463	0.075982	2.1135e-16
HNSC	rs62208163	chr21	23390317	A	G	217	0.657129	0.730175	0.073046	2.1135e-16
HNSC	rs62208163	chr21	23390317	A	G	224	0.655784	0.725625	0.069841	2.1135e-16
HNSC	rs62208163	chr21	23390317	A	G	229	0.662174	0.727653	0.065479	2.1135e-16
HNSC	rs62208163	chr21	23390317	A	G	235	0.663434	0.722908	0.0594736	2.1135e-16
HNSC	rs62208163	chr21	23390317	A	G	236	0.666136	0.722239	0.0561035	2.1135e-16
HNSC	rs62208163	chr21	23390317	A	G	240	0.669128	0.722636	0.0535082	2.1135e-16
HNSC	rs62208163	chr21	23390317	A	G	242	0.67661	0.726457	0.0498464	2.1135e-16
HNSC	rs62208163	chr21	23390317	A	G	243	0.679935	0.726682	0.0467469	2.1135e-16
HNSC	rs62208163	chr21	23390317	A	G	246	0.682564	0.72893	0.0463668	2.1135e-16
HNSC	rs62208163	chr21	23390317	A	G	248	0.675793	0.732836	0.0570435	2.1135e-16
HNSC	rs62208163	chr21	23390317	A	G	249	0.679462	0.736715	0.0572527	2.1135e-16
HNSC	rs62208163	chr21	23390317	A	G	266	0.686841	0.742466	0.0556251	2.1135e-16
HNSC	rs62208163	chr21	23390317	A	G	273	0.678981	0.735767	0.0567857	2.1135e-16
HNSC	rs62208163	chr21	23390317	A	G	274	0.679124	0.733317	0.0541928	2.1135e-16
HNSC	rs62208163	chr21	23390317	A	G	276	0.672363	0.72439	0.0520269	2.1135e-16
HNSC	rs62208163	chr21	23390317	A	G	280	0.664207	0.712482	0.0482755	2.1135e-16
HNSC	rs62208163	chr21	23390317	A	G	284	0.663143	0.709124	0.0459807	2.1135e-16
HNSC	rs62208163	chr21	23390317	A	G	286	0.658681	0.70291	0.044229	2.1135e-16
HNSC	rs62208163	chr21	23390317	A	G	323	0.648012	0.693061	0.0450488	2.1135e-16
HNSC	rs62208163	chr21	23390317	A	G	327	0.649675	0.696473	0.0467979	2.1135e-16
HNSC	rs62208163	chr21	23390317	A	G	334	0.638954	0.686344	0.0473906	2.1135e-16
HNSC	rs62208163	chr21	23390317	A	G	335	0.631173	0.685556	0.0543832	2.1135e-16
HNSC	rs62208163	chr21	23390317	A	G	338	0.634314	0.686153	0.0518389	2.1135e-16
HNSC	rs62208163	chr21	23390317	A	G	339	0.637627	0.686987	0.0493602	2.1135e-16
HNSC	rs62208163	chr21	23390317	A	G	341	0.640024	0.687257	0.0472323	2.1135e-16
HNSC	rs62208163	chr21	23390317	A	G	344	0.640442	0.68742	0.0469784	2.1135e-16
HNSC	rs62208163	chr21	23390317	A	G	350	0.643371	0.690766	0.0473956	2.1135e-16
HNSC	rs62208163	chr21	23390317	A	G	351	0.640491	0.684016	0.0435252	2.1135e-16
HNSC	rs62208163	chr21	23390317	A	G	356	0.646555	0.687392	0.0408368	2.1135e-16
HNSC	rs62208163	chr21	23390317	A	G	361	0.653763	0.69289	0.039127	2.1135e-16
HNSC	rs62208163	chr21	23390317	A	G	365	0.659885	0.697746	0.0378612	2.1135e-16
HNSC	rs62208163	chr21	23390317	A	G	366	0.665613	0.701758	0.0361452	2.1135e-16
HNSC	rs62208163	chr21	23390317	A	G	384	0.667128	0.70329	0.0361614	2.1135e-16
HNSC	rs62208163	chr21	23390317	A	G	385	0.664669	0.699718	0.0350498	2.1135e-16
HNSC	rs62208163	chr21	23390317	A	G	389	0.658514	0.693402	0.0348881	2.1135e-16
HNSC	rs62208163	chr21	23390317	A	G	393	0.65061	0.687518	0.0369081	2.1135e-16
HNSC	rs62208163	chr21	23390317	A	G	396	0.643802	0.682857	0.0390547	2.1135e-16
HNSC	rs62208163	chr21	23390317	A	G	417	0.645282	0.687586	0.042304	2.1135e-16
HNSC	rs62208163	chr21	23390317	A	G	436	0.647739	0.695623	0.0478835	2.1135e-16
HNSC	rs62208163	chr21	23390317	A	G	438	0.646698	0.692627	0.0459292	2.1135e-16
HNSC	rs62208163	chr21	23390317	A	G	445	0.644538	0.692579	0.0480408	2.1135e-16
HNSC	rs62208163	chr21	23390317	A	G	447	0.64162	0.694357	0.0527368	2.1135e-16
HNSC	rs62208163	chr21	23390317	A	G	453	0.640935	0.691807	0.0508718	2.1135e-16
HNSC	rs62208163	chr21	23390317	A	G	454	0.642676	0.695902	0.053226	2.1135e-16
HNSC	rs62208163	chr21	23390317	A	G	463	0.63593	0.696338	0.0604083	2.1135e-16
HNSC	rs62208163	chr21	23390317	A	G	494	0.641762	0.702647	0.0608849	2.1135e-16
HNSC	rs62208163	chr21	23390317	A	G	495	0.644847	0.704306	0.0594597	2.1135e-16
HNSC	rs62208163	chr21	23390317	A	G	502	0.645891	0.704095	0.0582047	2.1135e-16
HNSC	rs62208163	chr21	23390317	A	G	506	0.635064	0.693114	0.0580501	2.1135e-16
HNSC	rs62208163	chr21	23390317	A	G	517	0.627612	0.686841	0.0592286	2.1135e-16
HNSC	rs62208163	chr21	23390317	A	G	519	0.63345	0.692092	0.0586416	2.1135e-16
HNSC	rs62208163	chr21	23390317	A	G	525	0.640816	0.697848	0.057032	2.1135e-16
HNSC	rs62208163	chr21	23390317	A	G	552	0.647957	0.70321	0.0552531	2.1135e-16
HNSC	rs62208163	chr21	23390317	A	G	553	0.654023	0.707594	0.0535708	2.1135e-16
HNSC	rs62208163	chr21	23390317	A	G	561	0.658235	0.709895	0.0516592	2.1135e-16
HNSC	rs62208163	chr21	23390317	A	G	584	0.665451	0.715194	0.0497431	2.1135e-16
HNSC	rs62208163	chr21	23390317	A	G	663	0.669402	0.714724	0.0453217	2.1135e-16
HNSC	rs62208163	chr21	23390317	A	G	666	0.661268	0.705272	0.0440045	2.1135e-16
HNSC	rs62208163	chr21	23390317	A	G	667	0.66543	0.707388	0.0419582	2.1135e-16
HNSC	rs62208163	chr21	23390317	A	G	718	0.67168	0.710294	0.0386142	2.1135e-16
HNSC	rs62208163	chr21	23390317	A	G	936	0.670456	0.714814	0.0443579	2.1135e-16
HNSC	rs62208163	chr21	23390317	A	G	1028	0.662951	0.706113	0.0431623	2.1135e-16
HNSC	rs62208163	chr21	23390317	A	G	1064	0.684479	0.724793	0.0403138	2.1135e-16
KIRC	rs4482069	chr12	128809707	G	C	75	0.957091	0.957168	7.70816e-05	1
KIRC	rs4482069	chr12	128809707	G	C	78	0.950925	0.950993	6.80325e-05	1
KIRC	rs4482069	chr12	128809707	G	C	99	0.93378	0.932055	-0.00172589	1
KIRC	rs4482069	chr12	128809707	G	C	102	0.933778	0.933819	4.15219e-05	1
KIRC	rs4482069	chr12	128809707	G	C	110	0.911297	0.908892	-0.00240481	1
KIRC	rs4482069	chr12	128809707	G	C	153	0.901086	0.90249	0.00140396	1
KIRC	rs4482069	chr12	128809707	G	C	163	0.909609	0.910485	0.000876426	1
KIRC	rs4482069	chr12	128809707	G	C	168	0.911267	0.910504	-0.000763178	1
KIRC	rs4482069	chr12	128809707	G	C	169	0.917506	0.914566	-0.00293997	1
KIRC	rs4482069	chr12	128809707	G	C	174	0.923034	0.919914	-0.00312019	1
KIRC	rs4482069	chr12	128809707	G	C	182	0.921411	0.919424	-0.00198736	1
KIRC	rs4482069	chr12	128809707	G	C	213	0.925353	0.923465	-0.00188857	1
KIRC	rs4482069	chr12	128809707	G	C	240	0.911446	0.908735	-0.00271089	1
KIRC	rs4482069	chr12	128809707	G	C	288	0.911267	0.906346	-0.00492133	1
KIRC	rs4482069	chr12	128809707	G	C	304	0.917593	0.913162	-0.00443029	1
KIRC	rs4482069	chr12	128809707	G	C	307	0.920399	0.916677	-0.00372161	1
KIRC	rs4482069	chr12	128809707	G	C	311	0.922689	0.919112	-0.00357669	1
KIRC	rs4482069	chr12	128809707	G	C	324	0.922386	0.9179	-0.00448662	1
KIRC	rs4482069	chr12	128809707	G	C	334	0.907391	0.90453	-0.00286085	1
KIRC	rs4482069	chr12	128809707	G	C	357	0.905993	0.903663	-0.00233044	1
KIRC	rs4482069	chr12	128809707	G	C	399	0.876741	0.872139	-0.00460199	1
KIRC	rs4482069	chr12	128809707	G	C	423	0.879043	0.873761	-0.00528289	1
KIRC	rs4482069	chr12	128809707	G	C	444	0.882113	0.877699	-0.00441382	1
KIRC	rs4482069	chr12	128809707	G	C	458	0.884824	0.880724	-0.00409996	1
KIRC	rs4482069	chr12	128809707	G	C	459	0.882948	0.877173	-0.00577548	1
KIRC	rs4482069	chr12	128809707	G	C	514	0.88444	0.879672	-0.00476792	1
KIRC	rs4482069	chr12	128809707	G	C	560	0.869242	0.866063	-0.00317917	1
KIRC	rs4482069	chr12	128809707	G	C	561	0.869201	0.868784	-0.000417356	1
KIRC	rs4482069	chr12	128809707	G	C	595	0.873731	0.873769	3.79033e-05	1
KIRC	rs4482069	chr12	128809707	G	C	604	0.873688	0.873725	3.69632e-05	1
KIRC	rs4482069	chr12	128809707	G	C	610	0.868186	0.867522	-0.000663902	1
KIRC	rs4482069	chr12	128809707	G	C	634	0.862935	0.860928	-0.00200729	1
KIRC	rs4482069	chr12	128809707	G	C	672	0.86584	0.865292	-0.000548261	1
KIRC	rs4482069	chr12	128809707	G	C	694	0.868233	0.868175	-5.79483e-05	1
KIRC	rs4482069	chr12	128809707	G	C	709	0.866733	0.866197	-0.000535608	1
KIRC	rs4482069	chr12	128809707	G	C	727	0.869167	0.86888	-0.000287537	1
KIRC	rs4482069	chr12	128809707	G	C	748	0.855402	0.853447	-0.001955	1
KIRC	rs4482069	chr12	128809707	G	C	842	0.85766	0.855789	-0.00187027	1
KIRC	rs4482069	chr12	128809707	G	C	860	0.847719	0.842803	-0.00491648	1
KIRC	rs4482069	chr12	128809707	G	C	873	0.846539	0.843477	-0.00306177	1
KIRC	rs4482069	chr12	128809707	G	C	900	0.8442	0.843293	-0.000906391	1
KIRC	rs4482069	chr12	128809707	G	C	951	0.842576	0.842664	8.81051e-05	1
KIRC	rs4482069	chr12	128809707	G	C	958	0.844751	0.845616	0.000865115	1
KIRC	rs4482069	chr12	128809707	G	C	1098	0.834023	0.833628	-0.000395084	1
KIRC	rs4482069	chr12	128809707	G	C	1111	0.841186	0.841123	-6.34901e-05	1
KIRC	rs4482069	chr12	128809707	G	C	1208	0.833899	0.832647	-0.00125124	1
KIRC	rs4482069	chr12	128809707	G	C	1227	0.829501	0.823344	-0.00615727	1
KIRC	rs9462058	chr6	11735884	A	G	55	1	1	0	0.185547
KIRC	rs9462058	chr6	11735884	A	G	242	1	1	0	0.185547
KIRC	rs9462058	chr6	11735884	A	G	266	1	1	0	0.185547
KIRC	rs9462058	chr6	11735884	A	G	304	0.977183	0.988592	0.0114084	0.185547
KIRC	rs9462058	chr6	11735884	A	G	900	0.981926	0.990963	0.00903712	0.185547
KIRC	rs9462058	chr6	11735884	A	G	1626	1	1	0	0.185547
KIRC	rs9462058	chr6	11735884	A	G	2004	1	1	0	0.185547
LAML	rs3003628	chr1	29064216	C	T	28	0.791667	0.728448	-0.0632184	2.98023e-06
LAML	rs3003628	chr1	29064216	C	T	31	0.76148	0.771684	0.0102041	2.98023e-06
LAML	rs3003628	chr1	29064216	C	T	61	0.776749	0.8107	0.0339506	2.98023e-06
LAML	rs3003628	chr1	29064216	C	T	90	0.790364	0.79963	0.00926637	2.98023e-06
LAML	rs3003628	chr1	29064216	C	T	122	0.810247	0.829934	0.019687	2.98023e-06
LAML	rs3003628	chr1	29064216	C	T	184	0.792138	0.864784	0.0726458	2.98023e-06
LAML	rs3003628	chr1	29064216	C	T	214	0.809043	0.870125	0.0610825	2.98023e-06
LAML	rs3003628	chr1	29064216	C	T	215	0.829272	0.868656	0.0393836	2.98023e-06
LAML	rs3003628	chr1	29064216	C	T	275	0.842982	0.889672	0.04669	2.98023e-06
LAML	rs3003628	chr1	29064216	C	T	303	0.838477	0.904806	0.0663287	2.98023e-06
LAML	rs3003628	chr1	29064216	C	T	304	0.848602	0.928216	0.0796144	2.98023e-06
LAML	rs3003628	chr1	29064216	C	T	305	0.851634	0.931595	0.0799616	2.98023e-06
LAML	rs3003628	chr1	29064216	C	T	306	0.819791	0.920483	0.100692	2.98023e-06
LAML	rs3003628	chr1	29064216	C	T	365	0.8199	0.931983	0.112083	2.98023e-06
LAML	rs3003628	chr1	29064216	C	T	366	0.807849	0.928015	0.120166	2.98023e-06
LAML	rs3003628	chr1	29064216	C	T	489	0.802066	0.912432	0.110366	2.98023e-06
LAML	rs3003628	chr1	29064216	C	T	577	0.835081	0.927247	0.0921658	2.98023e-06
LAML	rs3003628	chr1	29064216	C	T	580	0.851021	0.928423	0.0774027	2.98023e-06
LAML	rs3003628	chr1	29064216	C	T	608	0.853784	0.945811	0.0920266	2.98023e-06
LAML	rs3003628	chr1	29064216	C	T	731	0.839055	0.943375	0.10432	2.98023e-06
LAML	rs3003628	chr1	29064216	C	T	822	0.828465	0.918357	0.0898919	2.98023e-06
LAML	rs3003628	chr1	29064216	C	T	854	0.811642	0.904586	0.0929443	2.98023e-06
LAML	rs3003628	chr1	29064216	C	T	945	0.802241	0.902872	0.100631	2.98023e-06
LGG	rs61757955	chr17	75318086	A	G	123	0.744515	0.765042	0.0205265	8.86676e-17
LGG	rs61757955	chr17	75318086	A	G	129	0.738708	0.754536	0.0158273	8.86676e-17
LGG	rs61757955	chr17	75318086	A	G	133	0.749411	0.764203	0.0147918	8.86676e-17
LGG	rs61757955	chr17	75318086	A	G	161	0.704211	0.759918	0.0557071	8.86676e-17
LGG	rs61757955	chr17	75318086	A	G	162	0.71807	0.769903	0.0518324	8.86676e-17
LGG	rs61757955	chr17	75318086	A	G	186	0.731845	0.780816	0.0489712	8.86676e-17
LGG	rs61757955	chr17	75318086	A	G	187	0.737409	0.781718	0.0443091	8.86676e-17
LGG	rs61757955	chr17	75318086	A	G	188	0.751431	0.792946	0.0415146	8.86676e-17
LGG	rs61757955	chr17	75318086	A	G	193	0.745571	0.782672	0.0371016	8.86676e-17
LGG	rs61757955	chr17	75318086	A	G	194	0.728739	0.759584	0.0308443	8.86676e-17
LGG	rs61757955	chr17	75318086	A	G	199	0.739063	0.771588	0.0325248	8.86676e-17
LGG	rs61757955	chr17	75318086	A	G	200	0.749403	0.780129	0.0307257	8.86676e-17
LGG	rs61757955	chr17	75318086	A	G	202	0.746493	0.772505	0.0260114	8.86676e-17
LGG	rs61757955	chr17	75318086	A	G	203	0.756081	0.781143	0.0250617	8.86676e-17
LGG	rs61757955	chr17	75318086	A	G	213	0.753007	0.775878	0.0228709	8.86676e-17
LGG	rs61757955	chr17	75318086	A	G	226	0.761696	0.783594	0.0218984	8.86676e-17
LGG	rs61757955	chr17	75318086	A	G	240	0.769771	0.792762	0.0229916	8.86676e-17
LGG	rs61757955	chr17	75318086	A	G	241	0.773234	0.799175	0.025941	8.86676e-17
LGG	rs61757955	chr17	75318086	A	G	245	0.767894	0.791767	0.0238732	8.86676e-17
LGG	rs61757955	chr17	75318086	A	G	254	0.775669	0.798806	0.0231367	8.86676e-17
LGG	rs61757955	chr17	75318086	A	G	260	0.778152	0.800713	0.0225611	8.86676e-17
LGG	rs61757955	chr17	75318086	A	G	265	0.772782	0.793931	0.0211488	8.86676e-17
LGG	rs61757955	chr17	75318086	A	G	273	0.771158	0.790579	0.0194208	8.86676e-17
LGG	rs61757955	chr17	75318086	A	G	278	0.77807	0.796574	0.018504	8.86676e-17
LGG	rs61757955	chr17	75318086	A	G	284	0.785449	0.803199	0.0177499	8.86676e-17
LGG	rs61757955	chr17	75318086	A	G	285	0.790897	0.808294	0.0173976	8.86676e-17
LGG	rs61757955	chr17	75318086	A	G	287	0.790796	0.806502	0.0157058	8.86676e-17
LGG	rs61757955	chr17	75318086	A	G	309	0.793981	0.809038	0.015057	8.86676e-17
LGG	rs61757955	chr17	75318086	A	G	315	0.792128	0.805691	0.013563	8.86676e-17
LGG	rs61757955	chr17	75318086	A	G	316	0.797559	0.810547	0.0129877	8.86676e-17
LGG	rs61757955	chr17	75318086	A	G	317	0.801361	0.813969	0.0126084	8.86676e-17
LGG	rs61757955	chr17	75318086	A	G	330	0.791285	0.803166	0.011881	8.86676e-17
LGG	rs61757955	chr17	75318086	A	G	338	0.786385	0.797294	0.0109086	8.86676e-17
LGG	rs61757955	chr17	75318086	A	G	349	0.781185	0.79032	0.00913529	8.86676e-17
LGG	rs61757955	chr17	75318086	A	G	350	0.788502	0.797079	0.00857732	8.86676e-17
LGG	rs61757955	chr17	75318086	A	G	353	0.791865	0.800313	0.00844833	8.86676e-17
LGG	rs61757955	chr17	75318086	A	G	354	0.784376	0.792097	0.00772089	8.86676e-17
LGG	rs61757955	chr17	75318086	A	G	366	0.789097	0.796723	0.00762613	8.86676e-17
LGG	rs61757955	chr17	75318086	A	G	367	0.788212	0.794854	0.00664175	8.86676e-17
LGG	rs61757955	chr17	75318086	A	G	374	0.780563	0.786746	0.00618326	8.86676e-17
LGG	rs61757955	chr17	75318086	A	G	388	0.770106	0.776874	0.00676868	8.86676e-17
LGG	rs61757955	chr17	75318086	A	G	390	0.772799	0.779103	0.00630413	8.86676e-17
LGG	rs61757955	chr17	75318086	A	G	395	0.767322	0.772254	0.00493186	8.86676e-17
LGG	rs61757955	chr17	75318086	A	G	402	0.773952	0.778639	0.00468699	8.86676e-17
LGG	rs61757955	chr17	75318086	A	G	405	0.780385	0.784709	0.00432403	8.86676e-17
LGG	rs61757955	chr17	75318086	A	G	409	0.782137	0.788239	0.00610242	8.86676e-17
LGG	rs61757955	chr17	75318086	A	G	420	0.776527	0.79329	0.016763	8.86676e-17
LGG	rs61757955	chr17	75318086	A	G	430	0.783569	0.80127	0.0177012	8.86676e-17
LGG	rs61757955	chr17	75318086	A	G	455	0.785444	0.805885	0.0204407	8.86676e-17
LGG	rs61757955	chr17	75318086	A	G	468	0.77632	0.803201	0.0268812	8.86676e-17
LGG	rs61757955	chr17	75318086	A	G	476	0.780702	0.806131	0.025429	8.86676e-17
LGG	rs61757955	chr17	75318086	A	G	498	0.785853	0.810895	0.0250416	8.86676e-17
LGG	rs61757955	chr17	75318086	A	G	499	0.787416	0.812366	0.0249497	8.86676e-17
LGG	rs61757955	chr17	75318086	A	G	501	0.777082	0.80203	0.0249479	8.86676e-17
LGG	rs61757955	chr17	75318086	A	G	505	0.774098	0.797522	0.0234233	8.86676e-17
LGG	rs61757955	chr17	75318086	A	G	507	0.776432	0.799392	0.0229604	8.86676e-17
LGG	rs61757955	chr17	75318086	A	G	516	0.771316	0.793745	0.0224289	8.86676e-17
LGG	rs61757955	chr17	75318086	A	G	526	0.777194	0.799043	0.0218484	8.86676e-17
LGG	rs61757955	chr17	75318086	A	G	532	0.782753	0.803815	0.0210621	8.86676e-17
LGG	rs61757955	chr17	75318086	A	G	551	0.785092	0.805721	0.0206287	8.86676e-17
LGG	rs61757955	chr17	75318086	A	G	584	0.792316	0.814248	0.0219316	8.86676e-17
LGG	rs61757955	chr17	75318086	A	G	591	0.796201	0.817396	0.0211945	8.86676e-17
LGG	rs61757955	chr17	75318086	A	G	607	0.796269	0.816015	0.0197461	8.86676e-17
LGG	rs61757955	chr17	75318086	A	G	615	0.799798	0.818375	0.018577	8.86676e-17
LGG	rs61757955	chr17	75318086	A	G	647	0.803211	0.820712	0.0175008	8.86676e-17
LGG	rs61757955	chr17	75318086	A	G	675	0.802435	0.819627	0.0171928	8.86676e-17
LGG	rs61757955	chr17	75318086	A	G	689	0.798837	0.815695	0.0168588	8.86676e-17
LGG	rs61757955	chr17	75318086	A	G	705	0.80072	0.816076	0.0153561	8.86676e-17
LGG	rs61757955	chr17	75318086	A	G	713	0.804962	0.819379	0.0144161	8.86676e-17
LGG	rs61757955	chr17	75318086	A	G	724	0.806339	0.820204	0.0138651	8.86676e-17
LGG	rs61757955	chr17	75318086	A	G	758	0.805921	0.8173	0.0113791	8.86676e-17
LGG	rs61757955	chr17	75318086	A	G	809	0.80839	0.818901	0.0105104	8.86676e-17
LGG	rs61757955	chr17	75318086	A	G	840	0.80738	0.816965	0.00958558	8.86676e-17
LGG	rs61757955	chr17	75318086	A	G	848	0.79619	0.805446	0.00925545	8.86676e-17
LGG	rs61757955	chr17	75318086	A	G	858	0.793317	0.801616	0.0082987	8.86676e-17
LGG	rs61757955	chr17	75318086	A	G	880	0.789394	0.796296	0.00690257	8.86676e-17
LGG	rs61757955	chr17	75318086	A	G	903	0.781045	0.786762	0.00571656	8.86676e-17
LGG	rs61757955	chr17	75318086	A	G	913	0.778427	0.788449	0.0100227	8.86676e-17
LGG	rs61757955	chr17	75318086	A	G	958	0.762282	0.771545	0.009263	8.86676e-17
LGG	rs61757955	chr17	75318086	A	G	987	0.753226	0.762907	0.00968031	8.86676e-17
LGG	rs61757955	chr17	75318086	A	G	997	0.743496	0.757536	0.0140393	8.86676e-17
LGG	rs61757955	chr17	75318086	A	G	1085	0.743496	0.763504	0.0200082	8.86676e-17
LGG	rs61757955	chr17	75318086	A	G	1106	0.739932	0.75852	0.0185874	8.86676e-17
LGG	rs61757955	chr17	75318086	A	G	1147	0.747664	0.761662	0.0139982	8.86676e-17
LGG	rs61757955	chr17	75318086	A	G	1156	0.75427	0.768192	0.0139217	8.86676e-17
LGG	rs61757955	chr17	75318086	A	G	1184	0.756794	0.76595	0.00915642	8.86676e-17
LGG	rs61757955	chr17	75318086	A	G	1197	0.751839	0.760253	0.00841408	8.86676e-17
LGG	rs61757955	chr17	75318086	A	G	1205	0.736373	0.744745	0.00837221	8.86676e-17
LGG	rs61757955	chr17	75318086	A	G	1242	0.736596	0.742325	0.00572921	8.86676e-17
LGG	rs61757955	chr17	75318086	A	G	1250	0.745175	0.748802	0.00362679	8.86676e-17
LIHC	rs10818740	chr9	122750509	G	A	88	0.683377	0.68236	-0.00101712	1.41808e-17
LIHC	rs10818740	chr9	122750509	G	A	89	0.650924	0.675383	0.0244591	1.41808e-17
LIHC	rs10818740	chr9	122750509	G	A	91	0.66225	0.683437	0.0211863	1.41808e-17
LIHC	rs10818740	chr9	122750509	G	A	100	0.657089	0.674071	0.0169817	1.41808e-17
LIHC	rs10818740	chr9	122750509	G	A	101	0.65342	0.668752	0.0153326	1.41808e-17
LIHC	rs10818740	chr9	122750509	G	A	102	0.628878	0.644802	0.0159242	1.41808e-17
LIHC	rs10818740	chr9	122750509	G	A	103	0.640499	0.664306	0.023807	1.41808e-17
LIHC	rs10818740	chr9	122750509	G	A	105	0.649214	0.671123	0.0219094	1.41808e-17
LIHC	rs10818740	chr9	122750509	G	A	106	0.629978	0.649017	0.0190381	1.41808e-17
LIHC	rs10818740	chr9	122750509	G	A	110	0.650161	0.666239	0.0160787	1.41808e-17
LIHC	rs10818740	chr9	122750509	G	A	111	0.6512	0.666169	0.0149687	1.41808e-17
LIHC	rs10818740	chr9	122750509	G	A	116	0.631582	0.646024	0.014442	1.41808e-17
LIHC	rs10818740	chr9	122750509	G	A	119	0.63094	0.644385	0.0134442	1.41808e-17
LIHC	rs10818740	chr9	122750509	G	A	120	0.617077	0.62987	0.0127928	1.41808e-17
LIHC	rs10818740	chr9	122750509	G	A	124	0.622449	0.634073	0.0116234	1.41808e-17
LIHC	rs10818740	chr9	122750509	G	A	125	0.62367	0.634058	0.0103878	1.41808e-17
LIHC	rs10818740	chr9	122750509	G	A	126	0.624306	0.631413	0.00710605	1.41808e-17
LIHC	rs10818740	chr9	122750509	G	A	127	0.627947	0.634241	0.0062935	1.41808e-17
LIHC	rs10818740	chr9	122750509	G	A	130	0.61498	0.621129	0.00614899	1.41808e-17
LIHC	rs10818740	chr9	122750509	G	A	133	0.602322	0.608218	0.00589602	1.41808e-17
LIHC	rs10818740	chr9	122750509	G	A	144	0.611658	0.616351	0.00469258	1.41808e-17
LIHC	rs10818740	chr9	122750509	G	A	151	0.617846	0.621852	0.0040057	1.41808e-17
LIHC	rs10818740	chr9	122750509	G	A	158	0.611961	0.615221	0.00325969	1.41808e-17
LIHC	rs10818740	chr9	122750509	G	A	161	0.619424	0.621835	0.00241024	1.41808e-17
LIHC	rs10818740	chr9	122750509	G	A	166	0.618433	0.619862	0.00142957	1.41808e-17
LIHC	rs10818740	chr9	122750509	G	A	167	0.618932	0.619155	0.00022258	1.41808e-17
LIHC	rs10818740	chr9	122750509	G	A	168	0.625541	0.625229	-0.00031219	1.41808e-17
LIHC	rs10818740	chr9	122750509	G	A	187	0.615796	0.615381	-0.000415942	1.41808e-17
LIHC	rs10818740	chr9	122750509	G	A	190	0.620161	0.619023	-0.00113726	1.41808e-17
LIHC	rs10818740	chr9	122750509	G	A	198	0.624946	0.623307	-0.00163877	1.41808e-17
LIHC	rs10818740	chr9	122750509	G	A	199	0.61565	0.613741	-0.00190888	1.41808e-17
LIHC	rs10818740	chr9	122750509	G	A	205	0.621887	0.619503	-0.00238368	1.41808e-17
LIHC	rs10818740	chr9	122750509	G	A	209	0.620804	0.61797	-0.0028339	1.41808e-17
LIHC	rs10818740	chr9	122750509	G	A	210	0.629229	0.627854	-0.00137536	1.41808e-17
LIHC	rs10818740	chr9	122750509	G	A	221	0.634413	0.636927	0.00251385	1.41808e-17
LIHC	rs10818740	chr9	122750509	G	A	224	0.640043	0.64206	0.00201662	1.41808e-17
LIHC	rs10818740	chr9	122750509	G	A	226	0.634869	0.636491	0.00162252	1.41808e-17
LIHC	rs10818740	chr9	122750509	G	A	231	0.63789	0.642753	0.00486244	1.41808e-17
LIHC	rs10818740	chr9	122750509	G	A	239	0.637025	0.652088	0.0150635	1.41808e-17
LIHC	rs10818740	chr9	122750509	G	A	240	0.638792	0.653206	0.0144143	1.41808e-17
LIHC	rs10818740	chr9	122750509	G	A	246	0.636079	0.650047	0.0139674	1.41808e-17
LIHC	rs10818740	chr9	122750509	G	A	252	0.634669	0.647947	0.0132773	1.41808e-17
LIHC	rs10818740	chr9	122750509	G	A	258	0.64013	0.6529	0.0127703	1.41808e-17
LIHC	rs10818740	chr9	122750509	G	A	262	0.63614	0.648575	0.012435	1.41808e-17
LIHC	rs10818740	chr9	122750509	G	A	263	0.639595	0.651207	0.0116115	1.41808e-17
LIHC	rs10818740	chr9	122750509	G	A	270	0.642986	0.654044	0.0110578	1.41808e-17
LIHC	rs10818740	chr9	122750509	G	A	273	0.646118	0.656388	0.0102698	1.41808e-17
LIHC	rs10818740	chr9	122750509	G	A	289	0.653446	0.662946	0.00949945	1.41808e-17
LIHC	rs10818740	chr9	122750509	G	A	293	0.659108	0.667777	0.0086691	1.41808e-17
LIHC	rs10818740	chr9	122750509	G	A	296	0.663966	0.67164	0.00767454	1.41808e-17
LIHC	rs10818740	chr9	122750509	G	A	299	0.664928	0.672201	0.00727244	1.41808e-17
LIHC	rs10818740	chr9	122750509	G	A	301	0.666007	0.672568	0.00656108	1.41808e-17
LIHC	rs10818740	chr9	122750509	G	A	308	0.669161	0.675532	0.00637101	1.41808e-17
LIHC	rs10818740	chr9	122750509	G	A	312	0.664195	0.670429	0.00623459	1.41808e-17
LIHC	rs10818740	chr9	122750509	G	A	320	0.662291	0.668117	0.00582653	1.41808e-17
LIHC	rs10818740	chr9	122750509	G	A	321	0.666559	0.672011	0.00545268	1.41808e-17
LIHC	rs10818740	chr9	122750509	G	A	329	0.664328	0.669414	0.0050856	1.41808e-17
LIHC	rs10818740	chr9	122750509	G	A	344	0.659119	0.664113	0.00499456	1.41808e-17
LIHC	rs10818740	chr9	122750509	G	A	348	0.650844	0.658207	0.00736299	1.41808e-17
LIHC	rs10818740	chr9	122750509	G	A	350	0.652114	0.662002	0.00988797	1.41808e-17
LIHC	rs10818740	chr9	122750509	G	A	355	0.647882	0.657618	0.00973605	1.41808e-17
LIHC	rs10818740	chr9	122750509	G	A	357	0.641643	0.653141	0.0114989	1.41808e-17
LIHC	rs10818740	chr9	122750509	G	A	359	0.638955	0.64991	0.0109549	1.41808e-17
LIHC	rs10818740	chr9	122750509	G	A	386	0.638634	0.649034	0.0104002	1.41808e-17
LIHC	rs10818740	chr9	122750509	G	A	391	0.631294	0.641526	0.0102327	1.41808e-17
LIHC	rs10818740	chr9	122750509	G	A	393	0.625722	0.635739	0.0100169	1.41808e-17
LIHC	rs10818740	chr9	122750509	G	A	394	0.625597	0.635308	0.00971004	1.41808e-17
LIHC	rs10818740	chr9	122750509	G	A	398	0.629185	0.640662	0.0114774	1.41808e-17
LIHC	rs10818740	chr9	122750509	G	A	400	0.635295	0.648582	0.0132864	1.41808e-17
LIHC	rs10818740	chr9	122750509	G	A	415	0.643976	0.656417	0.0124411	1.41808e-17
LIHC	rs10818740	chr9	122750509	G	A	430	0.650476	0.661961	0.0114852	1.41808e-17
LIHC	rs10818740	chr9	122750509	G	A	452	0.658849	0.671883	0.0130334	1.41808e-17
LIHC	rs10818740	chr9	122750509	G	A	469	0.660776	0.67337	0.0125938	1.41808e-17
LIHC	rs10818740	chr9	122750509	G	A	479	0.656968	0.669714	0.0127458	1.41808e-17
LIHC	rs10818740	chr9	122750509	G	A	489	0.64832	0.661225	0.0129046	1.41808e-17
LIHC	rs10818740	chr9	122750509	G	A	491	0.645964	0.658704	0.0127402	1.41808e-17
LIHC	rs10818740	chr9	122750509	G	A	498	0.641561	0.654248	0.0126872	1.41808e-17
LIHC	rs10818740	chr9	122750509	G	A	502	0.638058	0.650589	0.0125305	1.41808e-17
LIHC	rs10818740	chr9	122750509	G	A	505	0.631398	0.643799	0.0124011	1.41808e-17
LIHC	rs10818740	chr9	122750509	G	A	537	0.633019	0.6446	0.0115812	1.41808e-17
LIHC	rs10818740	chr9	122750509	G	A	549	0.630876	0.641907	0.011031	1.41808e-17
LIHC	rs10818740	chr9	122750509	G	A	566	0.633082	0.64358	0.010498	1.41808e-17
LIHC	rs10818740	chr9	122750509	G	A	586	0.635211	0.645302	0.0100908	1.41808e-17
LIHC	rs10818740	chr9	122750509	G	A	592	0.645568	0.654736	0.00916789	1.41808e-17
LIHC	rs10818740	chr9	122750509	G	A	637	0.655219	0.66302	0.00780122	1.41808e-17
LIHC	rs10818740	chr9	122750509	G	A	639	0.659739	0.666769	0.00702978	1.41808e-17
LIHC	rs10818740	chr9	122750509	G	A	656	0.655762	0.662872	0.00711018	1.41808e-17
LIHC	rs10818740	chr9	122750509	G	A	658	0.652318	0.658874	0.00655601	1.41808e-17
LIHC	rs10818740	chr9	122750509	G	A	719	0.663594	0.671484	0.00788943	1.41808e-17
LIHC	rs10818740	chr9	122750509	G	A	720	0.667855	0.675553	0.00769802	1.41808e-17
LIHC	rs10818740	chr9	122750509	G	A	754	0.665917	0.673597	0.0076793	1.41808e-17
LIHC	rs10818740	chr9	122750509	G	A	776	0.672605	0.679079	0.0064743	1.41808e-17
LIHC	rs10818740	chr9	122750509	G	A	828	0.671544	0.676814	0.00527042	1.41808e-17
LIHC	rs10818740	chr9	122750509	G	A	875	0.672468	0.677954	0.00548557	1.41808e-17
LIHC	rs10818740	chr9	122750509	G	A	879	0.670932	0.676304	0.00537188	1.41808e-17
LIHC	rs10818740	chr9	122750509	G	A	893	0.669856	0.675236	0.00537911	1.41808e-17
LIHC	rs10818740	chr9	122750509	G	A	903	0.660671	0.666153	0.0054816	1.41808e-17
LIHC	rs10818740	chr9	122750509	G	A	912	0.65575	0.661301	0.00555086	1.41808e-17
LIHC	rs10818740	chr9	122750509	G	A	990	0.665626	0.670241	0.00461492	1.41808e-17
LIHC	rs10818740	chr9	122750509	G	A	1032	0.679759	0.682982	0.00322385	1.41808e-17
LIHC	rs12745610	chr1	224385899	C	T	89	0.678766	0.675872	-0.00289445	0.989573
LIHC	rs12745610	chr1	224385899	C	T	91	0.689148	0.682874	-0.00627357	0.989573
LIHC	rs12745610	chr1	224385899	C	T	100	0.680763	0.664933	-0.0158296	0.989573
LIHC	rs12745610	chr1	224385899	C	T	101	0.675835	0.656146	-0.0196898	0.989573
LIHC	rs12745610	chr1	224385899	C	T	102	0.648408	0.631086	-0.0173227	0.989573
LIHC	rs12745610	chr1	224385899	C	T	103	0.658841	0.649734	-0.00910634	0.989573
LIHC	rs12745610	chr1	224385899	C	T	105	0.667213	0.655896	-0.0113168	0.989573
LIHC	rs12745610	chr1	224385899	C	T	106	0.645981	0.63097	-0.015011	0.989573
LIHC	rs12745610	chr1	224385899	C	T	110	0.665919	0.646835	-0.0190841	0.989573
LIHC	rs12745610	chr1	224385899	C	T	116	0.666784	0.645421	-0.021364	0.989573
LIHC	rs12745610	chr1	224385899	C	T	119	0.665083	0.641155	-0.0239282	0.989573
LIHC	rs12745610	chr1	224385899	C	T	120	0.649122	0.625743	-0.0233784	0.989573
LIHC	rs12745610	chr1	224385899	C	T	124	0.654016	0.630548	-0.0234673	0.989573
LIHC	rs12745610	chr1	224385899	C	T	125	0.654418	0.628349	-0.0260687	0.989573
LIHC	rs12745610	chr1	224385899	C	T	126	0.654097	0.626969	-0.0271285	0.989573
LIHC	rs12745610	chr1	224385899	C	T	127	0.657235	0.634998	-0.0222375	0.989573
LIHC	rs12745610	chr1	224385899	C	T	130	0.642903	0.621208	-0.0216947	0.989573
LIHC	rs12745610	chr1	224385899	C	T	133	0.628837	0.607259	-0.0215779	0.989573
LIHC	rs12745610	chr1	224385899	C	T	144	0.638019	0.615242	-0.0227768	0.989573
LIHC	rs12745610	chr1	224385899	C	T	151	0.643939	0.620132	-0.0238066	0.989573
LIHC	rs12745610	chr1	224385899	C	T	158	0.63705	0.613644	-0.0234063	0.989573
LIHC	rs12745610	chr1	224385899	C	T	161	0.644256	0.624427	-0.0198291	0.989573
LIHC	rs12745610	chr1	224385899	C	T	166	0.642244	0.627058	-0.0151862	0.989573
LIHC	rs12745610	chr1	224385899	C	T	167	0.642625	0.631912	-0.0107123	0.989573
LIHC	rs12745610	chr1	224385899	C	T	187	0.647053	0.636733	-0.0103199	0.989573
LIHC	rs12745610	chr1	224385899	C	T	190	0.651067	0.638173	-0.0128946	0.989573
LIHC	rs12745610	chr1	224385899	C	T	198	0.655783	0.641863	-0.0139199	0.989573
LIHC	rs12745610	chr1	224385899	C	T	199	0.645371	0.630927	-0.0144438	0.989573
LIHC	rs12745610	chr1	224385899	C	T	205	0.651386	0.637141	-0.014245	0.989573
LIHC	rs12745610	chr1	224385899	C	T	209	0.649659	0.63988	-0.00977913	0.989573
LIHC	rs12745610	chr1	224385899	C	T	210	0.657984	0.646865	-0.0111182	0.989573
LIHC	rs12745610	chr1	224385899	C	T	221	0.663004	0.651437	-0.0115663	0.989573
LIHC	rs12745610	chr1	224385899	C	T	224	0.668586	0.655581	-0.0130042	0.989573
LIHC	rs12745610	chr1	224385899	C	T	226	0.662599	0.649383	-0.0132162	0.989573
LIHC	rs12745610	chr1	224385899	C	T	231	0.66522	0.651779	-0.013441	0.989573
LIHC	rs12745610	chr1	224385899	C	T	239	0.663906	0.653487	-0.0104196	0.989573
LIHC	rs12745610	chr1	224385899	C	T	240	0.665502	0.656269	-0.00923264	0.989573
LIHC	rs12745610	chr1	224385899	C	T	246	0.662163	0.656499	-0.00566374	0.989573
LIHC	rs12745610	chr1	224385899	C	T	252	0.660346	0.654487	-0.00585855	0.989573
LIHC	rs12745610	chr1	224385899	C	T	258	0.665582	0.659657	-0.00592436	0.989573
LIHC	rs12745610	chr1	224385899	C	T	262	0.660975	0.658925	-0.0020498	0.989573
LIHC	rs12745610	chr1	224385899	C	T	263	0.664259	0.66035	-0.00390912	0.989573
LIHC	rs12745610	chr1	224385899	C	T	270	0.667486	0.66251	-0.00497571	0.989573
LIHC	rs12745610	chr1	224385899	C	T	273	0.670533	0.664222	-0.00631067	0.989573
LIHC	rs12745610	chr1	224385899	C	T	289	0.677923	0.672927	-0.0049963	0.989573
LIHC	rs12745610	chr1	224385899	C	T	293	0.683465	0.678226	-0.00523947	0.989573
LIHC	rs12745610	chr1	224385899	C	T	296	0.687922	0.680445	-0.00747714	0.989573
LIHC	rs12745610	chr1	224385899	C	T	299	0.68859	0.682474	-0.00611553	0.989573
LIHC	rs12745610	chr1	224385899	C	T	301	0.689389	0.685594	-0.00379475	0.989573
LIHC	rs12745610	chr1	224385899	C	T	308	0.692311	0.688911	-0.0034001	0.989573
LIHC	rs12745610	chr1	224385899	C	T	312	0.68698	0.683521	-0.00345905	0.989573
LIHC	rs12745610	chr1	224385899	C	T	320	0.684748	0.6818	-0.00294815	0.989573
LIHC	rs12745610	chr1	224385899	C	T	321	0.688918	0.686357	-0.00256117	0.989573
LIHC	rs12745610	chr1	224385899	C	T	329	0.686293	0.687803	0.00150989	0.989573
LIHC	rs12745610	chr1	224385899	C	T	344	0.680792	0.687131	0.0063392	0.989573
LIHC	rs12745610	chr1	224385899	C	T	348	0.672069	0.679251	0.00718206	0.989573
LIHC	rs12745610	chr1	224385899	C	T	350	0.673137	0.681789	0.00865159	0.989573
LIHC	rs12745610	chr1	224385899	C	T	355	0.668568	0.677068	0.00849952	0.989573
LIHC	rs12745610	chr1	224385899	C	T	357	0.66191	0.670066	0.00815582	0.989573
LIHC	rs12745610	chr1	224385899	C	T	359	0.659481	0.667006	0.00752474	0.989573
LIHC	rs12745610	chr1	224385899	C	T	386	0.661336	0.666806	0.0054706	0.989573
LIHC	rs12745610	chr1	224385899	C	T	391	0.653139	0.659126	0.00598721	0.989573
LIHC	rs12745610	chr1	224385899	C	T	393	0.646908	0.652191	0.00528314	0.989573
LIHC	rs12745610	chr1	224385899	C	T	394	0.646663	0.650916	0.0042529	0.989573
LIHC	rs12745610	chr1	224385899	C	T	398	0.650289	0.653983	0.00369475	0.989573
LIHC	rs12745610	chr1	224385899	C	T	400	0.656371	0.66112	0.00474941	0.989573
LIHC	rs12745610	chr1	224385899	C	T	415	0.665389	0.668987	0.00359816	0.989573
LIHC	rs12745610	chr1	224385899	C	T	430	0.671855	0.676611	0.00475572	0.989573
LIHC	rs12745610	chr1	224385899	C	T	452	0.680697	0.68722	0.0065235	0.989573
LIHC	rs12745610	chr1	224385899	C	T	469	0.68303	0.690306	0.00727623	0.989573
LIHC	rs12745610	chr1	224385899	C	T	489	0.678797	0.686086	0.00728872	0.989573
LIHC	rs12745610	chr1	224385899	C	T	491	0.67629	0.682585	0.00629557	0.989573
LIHC	rs12745610	chr1	224385899	C	T	498	0.671182	0.67912	0.00793713	0.989573
LIHC	rs12745610	chr1	224385899	C	T	502	0.667569	0.677965	0.0103961	0.989573
LIHC	rs12745610	chr1	224385899	C	T	505	0.660125	0.670108	0.00998282	0.989573
LIHC	rs12745610	chr1	224385899	C	T	537	0.662003	0.670088	0.00808472	0.989573
LIHC	rs12745610	chr1	224385899	C	T	549	0.659528	0.666688	0.00715939	0.989573
LIHC	rs12745610	chr1	224385899	C	T	566	0.662585	0.667564	0.00497869	0.989573
LIHC	rs12745610	chr1	224385899	C	T	586	0.665246	0.672365	0.00711917	0.989573
LIHC	rs12745610	chr1	224385899	C	T	592	0.676191	0.681928	0.00573726	0.989573
LIHC	rs12745610	chr1	224385899	C	T	637	0.686449	0.69372	0.00727171	0.989573
LIHC	rs12745610	chr1	224385899	C	T	639	0.69144	0.698876	0.00743553	0.989573
LIHC	rs12745610	chr1	224385899	C	T	656	0.687624	0.694864	0.00724074	0.989573
LIHC	rs12745610	chr1	224385899	C	T	658	0.684221	0.694434	0.0102131	0.989573
LIHC	rs12745610	chr1	224385899	C	T	719	0.696777	0.710042	0.0132655	0.989573
LIHC	rs12745610	chr1	224385899	C	T	720	0.701018	0.716894	0.0158759	0.989573
LIHC	rs12745610	chr1	224385899	C	T	754	0.699463	0.715976	0.0165132	0.989573
LIHC	rs12745610	chr1	224385899	C	T	776	0.707523	0.720627	0.0131043	0.989573
LIHC	rs12745610	chr1	224385899	C	T	828	0.706068	0.719416	0.0133486	0.989573
LIHC	rs12745610	chr1	224385899	C	T	875	0.707173	0.721384	0.0142109	0.989573
LIHC	rs12745610	chr1	224385899	C	T	879	0.70556	0.718252	0.0126915	0.989573
LIHC	rs12745610	chr1	224385899	C	T	893	0.704451	0.714941	0.010491	0.989573
LIHC	rs12745610	chr1	224385899	C	T	903	0.69576	0.705178	0.00941785	0.989573
LIHC	rs12745610	chr1	224385899	C	T	912	0.690763	0.698305	0.00754215	0.989573
LIHC	rs12745610	chr1	224385899	C	T	990	0.689015	0.699328	0.0103131	0.989573
LIHC	rs11889328	chr2	160303181	G	A	59	0.692301	0.695574	0.00327229	0.00605201
LIHC	rs11889328	chr2	160303181	G	A	83	0.676839	0.674089	-0.00274997	0.00605201
LIHC	rs11889328	chr2	160303181	G	A	84	0.677452	0.674942	-0.00251016	0.00605201
LIHC	rs11889328	chr2	160303181	G	A	88	0.698328	0.694378	-0.00395045	0.00605201
LIHC	rs11889328	chr2	160303181	G	A	91	0.669677	0.665813	-0.00386378	0.00605201
LIHC	rs11889328	chr2	160303181	G	A	100	0.672983	0.669357	-0.00362531	0.00605201
LIHC	rs11889328	chr2	160303181	G	A	101	0.669907	0.666489	-0.00341737	0.00605201
LIHC	rs11889328	chr2	160303181	G	A	102	0.634891	0.631657	-0.00323451	0.00605201
LIHC	rs11889328	chr2	160303181	G	A	103	0.646455	0.645944	-0.000510858	0.00605201
LIHC	rs11889328	chr2	160303181	G	A	105	0.656184	0.661734	0.00555013	0.00605201
LIHC	rs11889328	chr2	160303181	G	A	106	0.630907	0.635319	0.00441229	0.00605201
LIHC	rs11889328	chr2	160303181	G	A	111	0.641496	0.645138	0.00364166	0.00605201
LIHC	rs11889328	chr2	160303181	G	A	116	0.614141	0.617669	0.00352865	0.00605201
LIHC	rs11889328	chr2	160303181	G	A	119	0.616163	0.619268	0.00310575	0.00605201
LIHC	rs11889328	chr2	160303181	G	A	124	0.597761	0.60076	0.00299962	0.00605201
LIHC	rs11889328	chr2	160303181	G	A	125	0.605511	0.608413	0.00290212	0.00605201
LIHC	rs11889328	chr2	160303181	G	A	127	0.610188	0.613268	0.00308026	0.00605201
LIHC	rs11889328	chr2	160303181	G	A	130	0.59517	0.598159	0.0029893	0.00605201
LIHC	rs11889328	chr2	160303181	G	A	133	0.578424	0.58108	0.00265567	0.00605201
LIHC	rs11889328	chr2	160303181	G	A	144	0.592141	0.594237	0.00209555	0.00605201
LIHC	rs11889328	chr2	160303181	G	A	151	0.600479	0.602281	0.00180194	0.00605201
LIHC	rs11889328	chr2	160303181	G	A	168	0.590113	0.591652	0.00153826	0.00605201
LIHC	rs11889328	chr2	160303181	G	A	198	0.580922	0.582435	0.00151295	0.00605201
LIHC	rs11889328	chr2	160303181	G	A	210	0.575483	0.576961	0.00147821	0.00605201
LIHC	rs11889328	chr2	160303181	G	A	224	0.580947	0.582168	0.00122113	0.00605201
LIHC	rs11889328	chr2	160303181	G	A	231	0.571924	0.573332	0.00140771	0.00605201
LIHC	rs11889328	chr2	160303181	G	A	239	0.573052	0.579169	0.0061172	0.00605201
LIHC	rs11889328	chr2	160303181	G	A	240	0.584245	0.590032	0.00578716	0.00605201
LIHC	rs11889328	chr2	160303181	G	A	246	0.582824	0.586845	0.0040213	0.00605201
LIHC	rs11889328	chr2	160303181	G	A	258	0.579242	0.582987	0.00374575	0.00605201
LIHC	rs11889328	chr2	160303181	G	A	263	0.583906	0.584811	0.000905118	0.00605201
LIHC	rs11889328	chr2	160303181	G	A	270	0.594896	0.595386	0.000490309	0.00605201
LIHC	rs11889328	chr2	160303181	G	A	273	0.602506	0.602615	0.000108764	0.00605201
LIHC	rs11889328	chr2	160303181	G	A	301	0.616697	0.616031	-0.00066611	0.00605201
LIHC	rs11889328	chr2	160303181	G	A	320	0.628946	0.627524	-0.00142156	0.00605201
LIHC	rs11889328	chr2	160303181	G	A	321	0.636301	0.63469	-0.00161137	0.00605201
LIHC	rs11889328	chr2	160303181	G	A	344	0.631313	0.631048	-0.000265058	0.00605201
LIHC	rs11889328	chr2	160303181	G	A	350	0.61395	0.613673	-0.000277328	0.00605201
LIHC	rs11889328	chr2	160303181	G	A	357	0.609591	0.610515	0.000924834	0.00605201
LIHC	rs11889328	chr2	160303181	G	A	359	0.607282	0.608014	0.000732192	0.00605201
LIHC	rs11889328	chr2	160303181	G	A	386	0.61121	0.612108	0.000898243	0.00605201
LIHC	rs11889328	chr2	160303181	G	A	391	0.601051	0.601396	0.000344896	0.00605201
LIHC	rs11889328	chr2	160303181	G	A	393	0.590714	0.591055	0.000340995	0.00605201
LIHC	rs11889328	chr2	160303181	G	A	398	0.604041	0.604572	0.000530842	0.00605201
LIHC	rs11889328	chr2	160303181	G	A	430	0.621833	0.625111	0.00327803	0.00605201
LIHC	rs11889328	chr2	160303181	G	A	452	0.641577	0.644329	0.00275194	0.00605201
LIHC	rs11889328	chr2	160303181	G	A	479	0.63405	0.636684	0.00263399	0.00605201
LIHC	rs11889328	chr2	160303181	G	A	491	0.618792	0.621467	0.00267425	0.00605201
LIHC	rs11889328	chr2	160303181	G	A	502	0.607264	0.609913	0.00264918	0.00605201
LIHC	rs11889328	chr2	160303181	G	A	537	0.597238	0.599582	0.0023442	0.00605201
LIHC	rs11889328	chr2	160303181	G	A	549	0.592679	0.59453	0.00185175	0.00605201
LIHC	rs11889328	chr2	160303181	G	A	592	0.595585	0.598111	0.00252596	0.00605201
LIHC	rs11889328	chr2	160303181	G	A	637	0.610686	0.613141	0.00245443	0.00605201
LIHC	rs11889328	chr2	160303181	G	A	719	0.610389	0.611771	0.00138231	0.00605201
LIHC	rs11889328	chr2	160303181	G	A	720	0.618465	0.619049	0.000584072	0.00605201
LIHC	rs11889328	chr2	160303181	G	A	776	0.615064	0.61402	-0.00104447	0.00605201
LIHC	rs11889328	chr2	160303181	G	A	828	0.595205	0.593695	-0.0015099	0.00605201
LIHC	rs11889328	chr2	160303181	G	A	879	0.599502	0.59744	-0.0020617	0.00605201
LIHC	rs11889328	chr2	160303181	G	A	893	0.598729	0.595687	-0.00304288	0.00605201
LIHC	rs11889328	chr2	160303181	G	A	903	0.593613	0.590003	-0.00360944	0.00605201
LIHC	rs11889328	chr2	160303181	G	A	1083	0.610524	0.608063	-0.00246078	0.00605201
LIHC	rs11889328	chr2	160303181	G	A	1097	0.605875	0.605566	-0.000308881	0.00605201
LIHC	rs11889328	chr2	160303181	G	A	1117	0.612823	0.610868	-0.00195426	0.00605201
OV	rs12405535	chr1	114218880	T	G	174	0.675937	0.801088	0.125151	6.73709e-06
OV	rs12405535	chr1	114218880	T	G	175	0.643734	0.822373	0.17864	6.73709e-06
OV	rs12405535	chr1	114218880	T	G	181	0.64461	0.837878	0.193267	6.73709e-06
OV	rs12405535	chr1	114218880	T	G	220	0.639093	0.81817	0.179078	6.73709e-06
OV	rs12405535	chr1	114218880	T	G	241	0.682488	0.837705	0.155216	6.73709e-06
OV	rs12405535	chr1	114218880	T	G	259	0.708298	0.848079	0.139781	6.73709e-06
OV	rs12405535	chr1	114218880	T	G	260	0.698621	0.818069	0.119447	6.73709e-06
OV	rs12405535	chr1	114218880	T	G	276	0.690464	0.832083	0.141619	6.73709e-06
OV	rs12405535	chr1	114218880	T	G	283	0.708067	0.840292	0.132225	6.73709e-06
OV	rs12405535	chr1	114218880	T	G	286	0.672529	0.789713	0.117184	6.73709e-06
OV	rs12405535	chr1	114218880	T	G	287	0.678011	0.786177	0.108166	6.73709e-06
OV	rs12405535	chr1	114218880	T	G	298	0.653048	0.754111	0.101062	6.73709e-06
OV	rs12405535	chr1	114218880	T	G	315	0.63513	0.755748	0.120618	6.73709e-06
OV	rs12405535	chr1	114218880	T	G	319	0.615637	0.720932	0.105295	6.73709e-06
OV	rs12405535	chr1	114218880	T	G	324	0.638925	0.728296	0.0893706	6.73709e-06
OV	rs12405535	chr1	114218880	T	G	330	0.657094	0.73916	0.0820658	6.73709e-06
OV	rs12405535	chr1	114218880	T	G	342	0.643346	0.720312	0.076966	6.73709e-06
OV	rs12405535	chr1	114218880	T	G	358	0.630524	0.69653	0.066006	6.73709e-06
OV	rs12405535	chr1	114218880	T	G	377	0.619928	0.680911	0.060983	6.73709e-06
OV	rs12405535	chr1	114218880	T	G	392	0.60928	0.667047	0.0577664	6.73709e-06
OV	rs12405535	chr1	114218880	T	G	412	0.633266	0.690075	0.056809	6.73709e-06
OV	rs12405535	chr1	114218880	T	G	427	0.64146	0.698491	0.0570313	6.73709e-06
OV	rs12405535	chr1	114218880	T	G	459	0.636118	0.68248	0.046362	6.73709e-06
OV	rs12405535	chr1	114218880	T	G	497	0.643958	0.681007	0.0370485	6.73709e-06
OV	rs12405535	chr1	114218880	T	G	500	0.642685	0.678182	0.035497	6.73709e-06
OV	rs12405535	chr1	114218880	T	G	508	0.633241	0.678734	0.0454933	6.73709e-06
OV	rs12405535	chr1	114218880	T	G	528	0.637352	0.674675	0.0373231	6.73709e-06
OV	rs12405535	chr1	114218880	T	G	534	0.651449	0.681605	0.0301559	6.73709e-06
OV	rs12405535	chr1	114218880	T	G	544	0.666766	0.686918	0.0201524	6.73709e-06
OV	rs12405535	chr1	114218880	T	G	547	0.688574	0.693624	0.0050503	6.73709e-06
OV	rs12405535	chr1	114218880	T	G	548	0.696093	0.689392	-0.00670076	6.73709e-06
OV	rs12405535	chr1	114218880	T	G	552	0.714304	0.698235	-0.0160685	6.73709e-06
OV	rs12405535	chr1	114218880	T	G	595	0.711473	0.708631	-0.00284197	6.73709e-06
OV	rs12405535	chr1	114218880	T	G	613	0.692759	0.688387	-0.00437208	6.73709e-06
OV	rs12405535	chr1	114218880	T	G	618	0.687656	0.677822	-0.00983411	6.73709e-06
OV	rs12405535	chr1	114218880	T	G	619	0.709048	0.685448	-0.0235994	6.73709e-06
OV	rs12405535	chr1	114218880	T	G	630	0.722927	0.703699	-0.0192276	6.73709e-06
OV	rs12405535	chr1	114218880	T	G	634	0.714253	0.698377	-0.0158761	6.73709e-06
OV	rs12405535	chr1	114218880	T	G	653	0.691399	0.672466	-0.0189332	6.73709e-06
OV	rs12405535	chr1	114218880	T	G	690	0.695043	0.667838	-0.0272057	6.73709e-06
OV	rs12405535	chr1	114218880	T	G	694	0.695397	0.663474	-0.0319236	6.73709e-06
OV	rs12405535	chr1	114218880	T	G	792	0.693648	0.646567	-0.0470805	6.73709e-06
OV	rs12405535	chr1	114218880	T	G	871	0.66628	0.619918	-0.0463624	6.73709e-06
OV	rs12405535	chr1	114218880	T	G	880	0.648348	0.624958	-0.0233907	6.73709e-06
OV	rs12405535	chr1	114218880	T	G	896	0.628262	0.606544	-0.0217174	6.73709e-06
OV	rs3131651	chr1	40089649	C	T	177	0.657531	0.666415	0.00888416	9.05509e-17
OV	rs3131651	chr1	40089649	C	T	179	0.646993	0.658043	0.0110493	9.05509e-17
OV	rs3131651	chr1	40089649	C	T	181	0.644231	0.657468	0.013237	9.05509e-17
OV	rs3131651	chr1	40089649	C	T	184	0.652911	0.66893	0.0160192	9.05509e-17
OV	rs3131651	chr1	40089649	C	T	186	0.629283	0.643666	0.0143837	9.05509e-17
OV	rs3131651	chr1	40089649	C	T	190	0.637102	0.648388	0.0112861	9.05509e-17
OV	rs3131651	chr1	40089649	C	T	210	0.637027	0.64668	0.00965303	9.05509e-17
OV	rs3131651	chr1	40089649	C	T	212	0.636822	0.647634	0.0108122	9.05509e-17
OV	rs3131651	chr1	40089649	C	T	220	0.647812	0.657404	0.00959171	9.05509e-17
OV	rs3131651	chr1	40089649	C	T	221	0.645417	0.64358	-0.00183645	9.05509e-17
OV	rs3131651	chr1	40089649	C	T	226	0.645549	0.637073	-0.00847564	9.05509e-17
OV	rs3131651	chr1	40089649	C	T	228	0.652273	0.647703	-0.00456959	9.05509e-17
OV	rs3131651	chr1	40089649	C	T	229	0.660335	0.65536	-0.00497519	9.05509e-17
OV	rs3131651	chr1	40089649	C	T	234	0.661424	0.649505	-0.0119193	9.05509e-17
OV	rs3131651	chr1	40089649	C	T	236	0.665564	0.654898	-0.0106665	9.05509e-17
OV	rs3131651	chr1	40089649	C	T	241	0.662803	0.652923	-0.00987975	9.05509e-17
OV	rs3131651	chr1	40089649	C	T	245	0.67448	0.664441	-0.0100392	9.05509e-17
OV	rs3131651	chr1	40089649	C	T	251	0.680381	0.67052	-0.00986068	9.05509e-17
OV	rs3131651	chr1	40089649	C	T	253	0.673454	0.666561	-0.00689217	9.05509e-17
OV	rs3131651	chr1	40089649	C	T	256	0.676661	0.66943	-0.00723098	9.05509e-17
OV	rs3131651	chr1	40089649	C	T	259	0.685289	0.679722	-0.00556723	9.05509e-17
OV	rs3131651	chr1	40089649	C	T	260	0.684743	0.684358	-0.000384332	9.05509e-17
OV	rs3131651	chr1	40089649	C	T	272	0.681333	0.675787	-0.00554543	9.05509e-17
OV	rs3131651	chr1	40089649	C	T	274	0.690399	0.682135	-0.00826394	9.05509e-17
OV	rs3131651	chr1	40089649	C	T	276	0.695553	0.687704	-0.00784946	9.05509e-17
OV	rs3131651	chr1	40089649	C	T	279	0.697427	0.687296	-0.0101308	9.05509e-17
OV	rs3131651	chr1	40089649	C	T	280	0.70303	0.691226	-0.0118037	9.05509e-17
OV	rs3131651	chr1	40089649	C	T	283	0.699553	0.688734	-0.0108196	9.05509e-17
OV	rs3131651	chr1	40089649	C	T	286	0.689841	0.682325	-0.00751596	9.05509e-17
OV	rs3131651	chr1	40089649	C	T	287	0.694863	0.695129	0.000266532	9.05509e-17
OV	rs3131651	chr1	40089649	C	T	290	0.692844	0.689798	-0.00304567	9.05509e-17
OV	rs3131651	chr1	40089649	C	T	293	0.691517	0.694622	0.00310525	9.05509e-17
OV	rs3131651	chr1	40089649	C	T	297	0.689636	0.698245	0.00860859	9.05509e-17
OV	rs3131651	chr1	40089649	C	T	298	0.690124	0.704222	0.0140989	9.05509e-17
OV	rs3131651	chr1	40089649	C	T	300	0.690592	0.706009	0.0154165	9.05509e-17
OV	rs3131651	chr1	40089649	C	T	315	0.680305	0.701763	0.0214578	9.05509e-17
OV	rs3131651	chr1	40089649	C	T	319	0.663383	0.684998	0.0216149	9.05509e-17
OV	rs3131651	chr1	40089649	C	T	322	0.6691	0.689996	0.0208965	9.05509e-17
OV	rs3131651	chr1	40089649	C	T	323	0.673697	0.693922	0.0202256	9.05509e-17
OV	rs3131651	chr1	40089649	C	T	324	0.672601	0.688982	0.0163804	9.05509e-17
OV	rs3131651	chr1	40089649	C	T	325	0.671201	0.687236	0.0160347	9.05509e-17
OV	rs3131651	chr1	40089649	C	T	329	0.673669	0.688514	0.0148449	9.05509e-17
OV	rs3131651	chr1	40089649	C	T	330	0.679409	0.692359	0.0129505	9.05509e-17
OV	rs3131651	chr1	40089649	C	T	332	0.680611	0.695923	0.0153119	9.05509e-17
OV	rs3131651	chr1	40089649	C	T	337	0.684691	0.697018	0.012327	9.05509e-17
OV	rs3131651	chr1	40089649	C	T	338	0.685009	0.693272	0.00826289	9.05509e-17
OV	rs3131651	chr1	40089649	C	T	341	0.681373	0.693162	0.0117893	9.05509e-17
OV	rs3131651	chr1	40089649	C	T	342	0.672089	0.683443	0.0113545	9.05509e-17
OV	rs3131651	chr1	40089649	C	T	351	0.670078	0.681573	0.0114946	9.05509e-17
OV	rs3131651	chr1	40089649	C	T	358	0.678557	0.68841	0.0098529	9.05509e-17
OV	rs3131651	chr1	40089649	C	T	364	0.68296	0.691462	0.0085015	9.05509e-17
OV	rs3131651	chr1	40089649	C	T	365	0.681775	0.687181	0.00540568	9.05509e-17
OV	rs3131651	chr1	40089649	C	T	377	0.679087	0.685088	0.00600134	9.05509e-17
OV	rs3131651	chr1	40089649	C	T	383	0.673342	0.678492	0.00515016	9.05509e-17
OV	rs3131651	chr1	40089649	C	T	392	0.677508	0.683905	0.00639647	9.05509e-17
OV	rs3131651	chr1	40089649	C	T	394	0.685232	0.691827	0.00659444	9.05509e-17
OV	rs3131651	chr1	40089649	C	T	395	0.688489	0.694444	0.0059553	9.05509e-17
OV	rs3131651	chr1	40089649	C	T	396	0.687694	0.691625	0.00393113	9.05509e-17
OV	rs3131651	chr1	40089649	C	T	398	0.692623	0.695158	0.00253574	9.05509e-17
OV	rs3131651	chr1	40089649	C	T	403	0.69402	0.69448	0.000459914	9.05509e-17
OV	rs3131651	chr1	40089649	C	T	405	0.693265	0.696216	0.00295026	9.05509e-17
OV	rs3131651	chr1	40089649	C	T	412	0.697642	0.70395	0.00630845	9.05509e-17
OV	rs3131651	chr1	40089649	C	T	418	0.701128	0.708607	0.00747893	9.05509e-17
OV	rs3131651	chr1	40089649	C	T	421	0.695307	0.708326	0.0130182	9.05509e-17
OV	rs3131651	chr1	40089649	C	T	424	0.697938	0.71062	0.0126818	9.05509e-17
OV	rs3131651	chr1	40089649	C	T	427	0.696465	0.706991	0.0105269	9.05509e-17
OV	rs3131651	chr1	40089649	C	T	428	0.694267	0.703943	0.00967547	9.05509e-17
OV	rs3131651	chr1	40089649	C	T	431	0.688822	0.69659	0.00776779	9.05509e-17
OV	rs3131651	chr1	40089649	C	T	442	0.686628	0.693584	0.00695519	9.05509e-17
OV	rs3131651	chr1	40089649	C	T	447	0.684538	0.694622	0.0100838	9.05509e-17
OV	rs3131651	chr1	40089649	C	T	448	0.678154	0.689586	0.0114319	9.05509e-17
OV	rs3131651	chr1	40089649	C	T	449	0.674197	0.684943	0.0107458	9.05509e-17
OV	rs3131651	chr1	40089649	C	T	450	0.673451	0.681714	0.00826321	9.05509e-17
OV	rs3131651	chr1	40089649	C	T	454	0.674629	0.681073	0.0064443	9.05509e-17
OV	rs3131651	chr1	40089649	C	T	459	0.68339	0.689362	0.00597234	9.05509e-17
OV	rs3131651	chr1	40089649	C	T	461	0.686454	0.690575	0.00412054	9.05509e-17
OV	rs3131651	chr1	40089649	C	T	462	0.68226	0.685525	0.00326445	9.05509e-17
OV	rs3131651	chr1	40089649	C	T	469	0.678465	0.685243	0.00677764	9.05509e-17
OV	rs3131651	chr1	40089649	C	T	473	0.676136	0.686502	0.010366	9.05509e-17
OV	rs3131651	chr1	40089649	C	T	488	0.677397	0.685832	0.00843555	9.05509e-17
OV	rs3131651	chr1	40089649	C	T	491	0.681427	0.689854	0.00842691	9.05509e-17
OV	rs3131651	chr1	40089649	C	T	497	0.68318	0.691617	0.00843662	9.05509e-17
OV	rs3131651	chr1	40089649	C	T	500	0.683638	0.690021	0.00638344	9.05509e-17
OV	rs3131651	chr1	40089649	C	T	505	0.683191	0.688627	0.00543622	9.05509e-17
OV	rs3131651	chr1	40089649	C	T	508	0.678598	0.684386	0.00578897	9.05509e-17
OV	rs3131651	chr1	40089649	C	T	523	0.671562	0.681189	0.00962721	9.05509e-17
OV	rs3131651	chr1	40089649	C	T	525	0.665936	0.676678	0.0107418	9.05509e-17
OV	rs3131651	chr1	40089649	C	T	528	0.66684	0.6761	0.00925993	9.05509e-17
OV	rs3131651	chr1	40089649	C	T	534	0.670907	0.678555	0.00764889	9.05509e-17
OV	rs3131651	chr1	40089649	C	T	544	0.670533	0.679913	0.00938038	9.05509e-17
OV	rs3131651	chr1	40089649	C	T	547	0.672543	0.683623	0.0110796	9.05509e-17
OV	rs3131651	chr1	40089649	C	T	548	0.672963	0.6822	0.00923725	9.05509e-17
OV	rs3131651	chr1	40089649	C	T	552	0.678535	0.686176	0.0076408	9.05509e-17
OV	rs3131651	chr1	40089649	C	T	563	0.684226	0.692338	0.0081118	9.05509e-17
OV	rs3131651	chr1	40089649	C	T	575	0.688433	0.694512	0.00607976	9.05509e-17
OV	rs3131651	chr1	40089649	C	T	577	0.694332	0.697114	0.00278239	9.05509e-17
OV	rs3131651	chr1	40089649	C	T	578	0.702796	0.700871	-0.00192588	9.05509e-17
OV	rs3131651	chr1	40089649	C	T	583	0.703744	0.703596	-0.000148674	9.05509e-17
OV	rs3131651	chr1	40089649	C	T	595	0.701587	0.703175	0.00158759	9.05509e-17
OV	rs3131651	chr1	40089649	C	T	602	0.703551	0.70889	0.00533896	9.05509e-17
OV	rs3131651	chr1	40089649	C	T	613	0.701761	0.707933	0.00617217	9.05509e-17
OV	rs3131651	chr1	40089649	C	T	616	0.695629	0.705378	0.00974872	9.05509e-17
OV	rs3131651	chr1	40089649	C	T	618	0.695473	0.70527	0.00979712	9.05509e-17
OV	rs3131651	chr1	40089649	C	T	628	0.690622	0.699525	0.00890275	9.05509e-17
OV	rs3131651	chr1	40089649	C	T	630	0.685131	0.694227	0.00909626	9.05509e-17
OV	rs3131651	chr1	40089649	C	T	634	0.679467	0.689699	0.0102316	9.05509e-17
OV	rs3131651	chr1	40089649	C	T	641	0.673902	0.68666	0.0127586	9.05509e-17
OV	rs3131651	chr1	40089649	C	T	665	0.664698	0.678295	0.0135975	9.05509e-17
OV	rs3131651	chr1	40089649	C	T	666	0.657503	0.674713	0.0172097	9.05509e-17
OV	rs3131651	chr1	40089649	C	T	668	0.653126	0.677477	0.0243502	9.05509e-17
OV	rs3131651	chr1	40089649	C	T	672	0.649408	0.681154	0.031746	9.05509e-17
OV	rs3131651	chr1	40089649	C	T	678	0.653017	0.688799	0.0357821	9.05509e-17
OV	rs3131651	chr1	40089649	C	T	690	0.658619	0.694849	0.0362306	9.05509e-17
OV	rs3131651	chr1	40089649	C	T	693	0.665442	0.699071	0.0336289	9.05509e-17
OV	rs3131651	chr1	40089649	C	T	694	0.66795	0.698683	0.0307328	9.05509e-17
OV	rs3131651	chr1	40089649	C	T	730	0.673298	0.700548	0.02725	9.05509e-17
OV	rs3131651	chr1	40089649	C	T	743	0.675755	0.702634	0.0268788	9.05509e-17
OV	rs3131651	chr1	40089649	C	T	762	0.685194	0.711448	0.0262535	9.05509e-17
OV	rs3131651	chr1	40089649	C	T	764	0.686401	0.717455	0.0310543	9.05509e-17
OV	rs3131651	chr1	40089649	C	T	792	0.681544	0.714461	0.0329174	9.05509e-17
OV	rs3131651	chr1	40089649	C	T	794	0.68439	0.711745	0.0273553	9.05509e-17
OV	rs3131651	chr1	40089649	C	T	806	0.683526	0.71088	0.0273542	9.05509e-17
OV	rs3131651	chr1	40089649	C	T	813	0.678692	0.708626	0.0299342	9.05509e-17
OV	rs3131651	chr1	40089649	C	T	819	0.673878	0.710065	0.0361869	9.05509e-17
OV	rs3131651	chr1	40089649	C	T	844	0.657601	0.695571	0.0379691	9.05509e-17
OV	rs3131651	chr1	40089649	C	T	845	0.651424	0.688917	0.0374931	9.05509e-17
OV	rs3131651	chr1	40089649	C	T	871	0.655213	0.695454	0.0402415	9.05509e-17
OV	rs3131651	chr1	40089649	C	T	880	0.653697	0.696463	0.0427659	9.05509e-17
OV	rs3131651	chr1	40089649	C	T	892	0.648423	0.691555	0.0431318	9.05509e-17
OV	rs3131651	chr1	40089649	C	T	896	0.641908	0.683614	0.0417066	9.05509e-17
OV	rs3131651	chr1	40089649	C	T	897	0.642914	0.676866	0.0339528	9.05509e-17
OV	rs3131651	chr1	40089649	C	T	946	0.654026	0.684044	0.0300177	9.05509e-17
OV	rs3131651	chr1	40089649	C	T	949	0.664353	0.68823	0.0238762	9.05509e-17
OV	rs3131651	chr1	40089649	C	T	959	0.675615	0.700729	0.0251143	9.05509e-17
OV	rs3131651	chr1	40089649	C	T	960	0.67289	0.697842	0.0249522	9.05509e-17
OV	rs3131651	chr1	40089649	C	T	971	0.675415	0.700085	0.0246707	9.05509e-17
OV	rs3131651	chr1	40089649	C	T	977	0.671586	0.697816	0.0262298	9.05509e-17
OV	rs3131651	chr1	40089649	C	T	990	0.667471	0.692272	0.0248005	9.05509e-17
OV	rs3131651	chr1	40089649	C	T	992	0.666075	0.696863	0.0307883	9.05509e-17
OV	rs3131651	chr1	40089649	C	T	1001	0.674076	0.703898	0.0298212	9.05509e-17
OV	rs11596145	chr10	11942854	C	T	170	0.64879	0.670794	0.0220038	2.01194e-31
OV	rs11596145	chr10	11942854	C	T	174	0.646212	0.663116	0.0169042	2.01194e-31
OV	rs11596145	chr10	11942854	C	T	175	0.64381	0.657957	0.0141477	2.01194e-31
OV	rs11596145	chr10	11942854	C	T	177	0.647751	0.658446	0.0106947	2.01194e-31
OV	rs11596145	chr10	11942854	C	T	179	0.641595	0.650104	0.00850862	2.01194e-31
OV	rs11596145	chr10	11942854	C	T	181	0.639766	0.648179	0.00841273	2.01194e-31
OV	rs11596145	chr10	11942854	C	T	184	0.634354	0.659709	0.0253541	2.01194e-31
OV	rs11596145	chr10	11942854	C	T	186	0.617781	0.642674	0.0248933	2.01194e-31
OV	rs11596145	chr10	11942854	C	T	190	0.622272	0.649321	0.0270489	2.01194e-31
OV	rs11596145	chr10	11942854	C	T	210	0.621363	0.642591	0.021228	2.01194e-31
OV	rs11596145	chr10	11942854	C	T	211	0.622213	0.641549	0.0193362	2.01194e-31
OV	rs11596145	chr10	11942854	C	T	212	0.629995	0.651804	0.0218085	2.01194e-31
OV	rs11596145	chr10	11942854	C	T	213	0.636408	0.659591	0.023183	2.01194e-31
OV	rs11596145	chr10	11942854	C	T	220	0.624863	0.646471	0.0216077	2.01194e-31
OV	rs11596145	chr10	11942854	C	T	221	0.625826	0.646004	0.0201781	2.01194e-31
OV	rs11596145	chr10	11942854	C	T	223	0.625174	0.643408	0.0182342	2.01194e-31
OV	rs11596145	chr10	11942854	C	T	226	0.612056	0.63043	0.0183742	2.01194e-31
OV	rs11596145	chr10	11942854	C	T	228	0.614837	0.636413	0.0215757	2.01194e-31
OV	rs11596145	chr10	11942854	C	T	229	0.620985	0.640195	0.01921	2.01194e-31
OV	rs11596145	chr10	11942854	C	T	234	0.625145	0.642444	0.0172993	2.01194e-31
OV	rs11596145	chr10	11942854	C	T	236	0.629417	0.644803	0.0153856	2.01194e-31
OV	rs11596145	chr10	11942854	C	T	238	0.627665	0.640911	0.0132455	2.01194e-31
OV	rs11596145	chr10	11942854	C	T	241	0.633864	0.645168	0.0113037	2.01194e-31
OV	rs11596145	chr10	11942854	C	T	243	0.642191	0.651897	0.00970591	2.01194e-31
OV	rs11596145	chr10	11942854	C	T	245	0.647488	0.655858	0.00837062	2.01194e-31
OV	rs11596145	chr10	11942854	C	T	251	0.652364	0.662092	0.00972786	2.01194e-31
OV	rs11596145	chr10	11942854	C	T	253	0.645527	0.663811	0.0182846	2.01194e-31
OV	rs11596145	chr10	11942854	C	T	256	0.648727	0.671591	0.0228635	2.01194e-31
OV	rs11596145	chr10	11942854	C	T	259	0.655617	0.677815	0.0221982	2.01194e-31
OV	rs11596145	chr10	11942854	C	T	260	0.656607	0.677853	0.0212458	2.01194e-31
OV	rs11596145	chr10	11942854	C	T	272	0.655116	0.674702	0.0195852	2.01194e-31
OV	rs11596145	chr10	11942854	C	T	274	0.660688	0.679621	0.0189331	2.01194e-31
OV	rs11596145	chr10	11942854	C	T	276	0.657536	0.676506	0.0189694	2.01194e-31
OV	rs11596145	chr10	11942854	C	T	279	0.66171	0.67932	0.0176098	2.01194e-31
OV	rs11596145	chr10	11942854	C	T	280	0.665929	0.682282	0.016353	2.01194e-31
OV	rs11596145	chr10	11942854	C	T	281	0.665878	0.680427	0.0145483	2.01194e-31
OV	rs11596145	chr10	11942854	C	T	283	0.663204	0.675561	0.012357	2.01194e-31
OV	rs11596145	chr10	11942854	C	T	286	0.657091	0.669388	0.0122972	2.01194e-31
OV	rs11596145	chr10	11942854	C	T	287	0.660489	0.673157	0.0126684	2.01194e-31
OV	rs11596145	chr10	11942854	C	T	290	0.660052	0.671418	0.0113656	2.01194e-31
OV	rs11596145	chr10	11942854	C	T	291	0.657721	0.668135	0.0104144	2.01194e-31
OV	rs11596145	chr10	11942854	C	T	293	0.649958	0.659801	0.00984317	2.01194e-31
OV	rs11596145	chr10	11942854	C	T	297	0.650023	0.65867	0.00864727	2.01194e-31
OV	rs11596145	chr10	11942854	C	T	298	0.651476	0.659758	0.00828218	2.01194e-31
OV	rs11596145	chr10	11942854	C	T	300	0.653353	0.665363	0.0120103	2.01194e-31
OV	rs11596145	chr10	11942854	C	T	304	0.651459	0.662323	0.0108639	2.01194e-31
OV	rs11596145	chr10	11942854	C	T	305	0.655287	0.668331	0.0130436	2.01194e-31
OV	rs11596145	chr10	11942854	C	T	315	0.650921	0.670528	0.0196074	2.01194e-31
OV	rs11596145	chr10	11942854	C	T	319	0.639565	0.66112	0.0215543	2.01194e-31
OV	rs11596145	chr10	11942854	C	T	322	0.642317	0.662453	0.0201363	2.01194e-31
OV	rs11596145	chr10	11942854	C	T	323	0.645231	0.66456	0.0193295	2.01194e-31
OV	rs11596145	chr10	11942854	C	T	324	0.643747	0.661672	0.0179252	2.01194e-31
OV	rs11596145	chr10	11942854	C	T	325	0.646495	0.66151	0.0150145	2.01194e-31
OV	rs11596145	chr10	11942854	C	T	329	0.649201	0.662484	0.0132829	2.01194e-31
OV	rs11596145	chr10	11942854	C	T	330	0.654172	0.666624	0.0124524	2.01194e-31
OV	rs11596145	chr10	11942854	C	T	332	0.655638	0.667049	0.0114103	2.01194e-31
OV	rs11596145	chr10	11942854	C	T	334	0.656801	0.667509	0.0107083	2.01194e-31
OV	rs11596145	chr10	11942854	C	T	337	0.65621	0.664857	0.00864759	2.01194e-31
OV	rs11596145	chr10	11942854	C	T	338	0.657559	0.664713	0.00715433	2.01194e-31
OV	rs11596145	chr10	11942854	C	T	341	0.655523	0.662093	0.00656997	2.01194e-31
OV	rs11596145	chr10	11942854	C	T	342	0.649007	0.655274	0.00626668	2.01194e-31
OV	rs11596145	chr10	11942854	C	T	349	0.644642	0.649584	0.0049424	2.01194e-31
OV	rs11596145	chr10	11942854	C	T	351	0.64635	0.651534	0.00518399	2.01194e-31
OV	rs11596145	chr10	11942854	C	T	356	0.650858	0.65741	0.00655133	2.01194e-31
OV	rs11596145	chr10	11942854	C	T	358	0.65645	0.663628	0.00717811	2.01194e-31
OV	rs11596145	chr10	11942854	C	T	361	0.664756	0.670745	0.00598925	2.01194e-31
OV	rs11596145	chr10	11942854	C	T	364	0.667444	0.673027	0.00558321	2.01194e-31
OV	rs11596145	chr10	11942854	C	T	365	0.669208	0.673408	0.00420009	2.01194e-31
OV	rs11596145	chr10	11942854	C	T	377	0.667595	0.671256	0.0036605	2.01194e-31
OV	rs11596145	chr10	11942854	C	T	383	0.66394	0.666944	0.0030038	2.01194e-31
OV	rs11596145	chr10	11942854	C	T	392	0.666311	0.668167	0.0018557	2.01194e-31
OV	rs11596145	chr10	11942854	C	T	393	0.665915	0.668115	0.00219958	2.01194e-31
OV	rs11596145	chr10	11942854	C	T	394	0.669609	0.67281	0.0032012	2.01194e-31
OV	rs11596145	chr10	11942854	C	T	395	0.67218	0.674817	0.00263788	2.01194e-31
OV	rs11596145	chr10	11942854	C	T	396	0.672083	0.675401	0.00331766	2.01194e-31
OV	rs11596145	chr10	11942854	C	T	398	0.675599	0.681788	0.00618842	2.01194e-31
OV	rs11596145	chr10	11942854	C	T	403	0.676033	0.683496	0.00746275	2.01194e-31
OV	rs11596145	chr10	11942854	C	T	405	0.674424	0.683342	0.00891821	2.01194e-31
OV	rs11596145	chr10	11942854	C	T	409	0.676226	0.686782	0.0105558	2.01194e-31
OV	rs11596145	chr10	11942854	C	T	412	0.683234	0.694757	0.0115233	2.01194e-31
OV	rs11596145	chr10	11942854	C	T	418	0.68385	0.696605	0.0127547	2.01194e-31
OV	rs11596145	chr10	11942854	C	T	421	0.673227	0.685721	0.0124945	2.01194e-31
OV	rs11596145	chr10	11942854	C	T	424	0.670145	0.681786	0.0116415	2.01194e-31
OV	rs11596145	chr10	11942854	C	T	426	0.669514	0.681862	0.0123488	2.01194e-31
OV	rs11596145	chr10	11942854	C	T	427	0.665424	0.680648	0.0152236	2.01194e-31
OV	rs11596145	chr10	11942854	C	T	428	0.667553	0.681225	0.0136721	2.01194e-31
OV	rs11596145	chr10	11942854	C	T	431	0.667047	0.68202	0.0149733	2.01194e-31
OV	rs11596145	chr10	11942854	C	T	439	0.665025	0.682285	0.0172595	2.01194e-31
OV	rs11596145	chr10	11942854	C	T	442	0.662006	0.680374	0.0183671	2.01194e-31
OV	rs11596145	chr10	11942854	C	T	447	0.660729	0.681982	0.0212525	2.01194e-31
OV	rs11596145	chr10	11942854	C	T	448	0.655618	0.679961	0.0243426	2.01194e-31
OV	rs11596145	chr10	11942854	C	T	449	0.652766	0.676582	0.0238156	2.01194e-31
OV	rs11596145	chr10	11942854	C	T	450	0.652474	0.675655	0.0231811	2.01194e-31
OV	rs11596145	chr10	11942854	C	T	454	0.652437	0.676151	0.0237144	2.01194e-31
OV	rs11596145	chr10	11942854	C	T	459	0.659174	0.68089	0.0217159	2.01194e-31
OV	rs11596145	chr10	11942854	C	T	461	0.662034	0.682965	0.0209306	2.01194e-31
OV	rs11596145	chr10	11942854	C	T	462	0.659457	0.67959	0.0201331	2.01194e-31
OV	rs11596145	chr10	11942854	C	T	465	0.655534	0.675302	0.0197681	2.01194e-31
OV	rs11596145	chr10	11942854	C	T	469	0.652907	0.67154	0.0186333	2.01194e-31
OV	rs11596145	chr10	11942854	C	T	473	0.651621	0.668977	0.0173554	2.01194e-31
OV	rs11596145	chr10	11942854	C	T	488	0.652986	0.669272	0.016286	2.01194e-31
OV	rs11596145	chr10	11942854	C	T	491	0.656296	0.671765	0.0154689	2.01194e-31
OV	rs11596145	chr10	11942854	C	T	497	0.658237	0.672964	0.0147265	2.01194e-31
OV	rs11596145	chr10	11942854	C	T	500	0.65905	0.6751	0.0160498	2.01194e-31
OV	rs11596145	chr10	11942854	C	T	505	0.659166	0.676381	0.017215	2.01194e-31
OV	rs11596145	chr10	11942854	C	T	508	0.654613	0.673574	0.0189614	2.01194e-31
OV	rs11596145	chr10	11942854	C	T	512	0.649519	0.668088	0.018569	2.01194e-31
OV	rs11596145	chr10	11942854	C	T	514	0.644444	0.662842	0.0183976	2.01194e-31
OV	rs11596145	chr10	11942854	C	T	523	0.640992	0.660989	0.0199972	2.01194e-31
OV	rs11596145	chr10	11942854	C	T	525	0.637616	0.660084	0.022468	2.01194e-31
OV	rs11596145	chr10	11942854	C	T	528	0.638822	0.66013	0.0213078	2.01194e-31
OV	rs11596145	chr10	11942854	C	T	533	0.643637	0.664227	0.0205902	2.01194e-31
OV	rs11596145	chr10	11942854	C	T	534	0.647516	0.667344	0.0198287	2.01194e-31
OV	rs11596145	chr10	11942854	C	T	535	0.650529	0.669428	0.0188991	2.01194e-31
OV	rs11596145	chr10	11942854	C	T	544	0.650612	0.669131	0.0185189	2.01194e-31
OV	rs11596145	chr10	11942854	C	T	547	0.651747	0.668928	0.0171815	2.01194e-31
OV	rs11596145	chr10	11942854	C	T	548	0.653211	0.669383	0.0161716	2.01194e-31
OV	rs11596145	chr10	11942854	C	T	552	0.657308	0.672593	0.0152857	2.01194e-31
OV	rs11596145	chr10	11942854	C	T	554	0.65871	0.673478	0.0147678	2.01194e-31
OV	rs11596145	chr10	11942854	C	T	563	0.660228	0.67865	0.0184225	2.01194e-31
OV	rs11596145	chr10	11942854	C	T	565	0.659411	0.677407	0.0179958	2.01194e-31
OV	rs11596145	chr10	11942854	C	T	568	0.663134	0.680389	0.0172553	2.01194e-31
OV	rs11596145	chr10	11942854	C	T	575	0.671881	0.68793	0.0160491	2.01194e-31
OV	rs11596145	chr10	11942854	C	T	577	0.677785	0.692499	0.0147144	2.01194e-31
OV	rs11596145	chr10	11942854	C	T	578	0.684338	0.697943	0.0136058	2.01194e-31
OV	rs11596145	chr10	11942854	C	T	583	0.684696	0.697431	0.0127345	2.01194e-31
OV	rs11596145	chr10	11942854	C	T	595	0.681507	0.693553	0.0120455	2.01194e-31
OV	rs11596145	chr10	11942854	C	T	602	0.681565	0.692431	0.0108662	2.01194e-31
OV	rs11596145	chr10	11942854	C	T	613	0.679975	0.690303	0.0103285	2.01194e-31
OV	rs11596145	chr10	11942854	C	T	616	0.676202	0.686151	0.00994842	2.01194e-31
OV	rs11596145	chr10	11942854	C	T	618	0.676693	0.68574	0.00904614	2.01194e-31
OV	rs11596145	chr10	11942854	C	T	628	0.673674	0.682301	0.00862693	2.01194e-31
OV	rs11596145	chr10	11942854	C	T	630	0.670314	0.67851	0.00819507	2.01194e-31
OV	rs11596145	chr10	11942854	C	T	631	0.666475	0.674365	0.00789004	2.01194e-31
OV	rs11596145	chr10	11942854	C	T	634	0.662983	0.673562	0.0105788	2.01194e-31
OV	rs11596145	chr10	11942854	C	T	646	0.66178	0.673613	0.0118331	2.01194e-31
OV	rs11596145	chr10	11942854	C	T	653	0.659619	0.671301	0.0116822	2.01194e-31
OV	rs11596145	chr10	11942854	C	T	665	0.652117	0.663863	0.0117464	2.01194e-31
OV	rs11596145	chr10	11942854	C	T	666	0.647758	0.662591	0.0148331	2.01194e-31
OV	rs11596145	chr10	11942854	C	T	667	0.649016	0.665302	0.0162862	2.01194e-31
OV	rs11596145	chr10	11942854	C	T	668	0.649268	0.665032	0.0157637	2.01194e-31
OV	rs11596145	chr10	11942854	C	T	672	0.647054	0.662006	0.0149525	2.01194e-31
OV	rs11596145	chr10	11942854	C	T	678	0.650181	0.664514	0.0143329	2.01194e-31
OV	rs11596145	chr10	11942854	C	T	680	0.650529	0.66473	0.0142006	2.01194e-31
OV	rs11596145	chr10	11942854	C	T	690	0.651807	0.665246	0.0134393	2.01194e-31
OV	rs11596145	chr10	11942854	C	T	693	0.65684	0.668918	0.0120784	2.01194e-31
OV	rs11596145	chr10	11942854	C	T	694	0.657193	0.669064	0.0118712	2.01194e-31
OV	rs11596145	chr10	11942854	C	T	730	0.660533	0.670667	0.010134	2.01194e-31
OV	rs11596145	chr10	11942854	C	T	743	0.662931	0.672245	0.00931337	2.01194e-31
OV	rs11596145	chr10	11942854	C	T	762	0.669594	0.678319	0.00872501	2.01194e-31
OV	rs11596145	chr10	11942854	C	T	764	0.671089	0.678859	0.00776972	2.01194e-31
OV	rs11596145	chr10	11942854	C	T	792	0.667795	0.675269	0.00747411	2.01194e-31
OV	rs11596145	chr10	11942854	C	T	794	0.670366	0.677405	0.00703904	2.01194e-31
OV	rs11596145	chr10	11942854	C	T	806	0.67035	0.677123	0.00677323	2.01194e-31
OV	rs11596145	chr10	11942854	C	T	813	0.667725	0.673747	0.00602252	2.01194e-31
OV	rs11596145	chr10	11942854	C	T	819	0.661636	0.668711	0.00707459	2.01194e-31
OV	rs11596145	chr10	11942854	C	T	827	0.659247	0.667381	0.00813456	2.01194e-31
OV	rs11596145	chr10	11942854	C	T	844	0.650181	0.657885	0.00770401	2.01194e-31
OV	rs11596145	chr10	11942854	C	T	845	0.64642	0.653093	0.00667288	2.01194e-31
OV	rs11596145	chr10	11942854	C	T	871	0.649959	0.655027	0.00506814	2.01194e-31
OV	rs11596145	chr10	11942854	C	T	880	0.649359	0.653252	0.0038934	2.01194e-31
OV	rs11596145	chr10	11942854	C	T	892	0.640765	0.644523	0.00375762	2.01194e-31
OV	rs11596145	chr10	11942854	C	T	896	0.636464	0.644756	0.008292	2.01194e-31
OV	rs11596145	chr10	11942854	C	T	897	0.638111	0.6514	0.0132897	2.01194e-31
OV	rs11596145	chr10	11942854	C	T	914	0.63751	0.650237	0.0127268	2.01194e-31
OV	rs11596145	chr10	11942854	C	T	927	0.637293	0.648934	0.0116409	2.01194e-31
OV	rs11596145	chr10	11942854	C	T	946	0.645215	0.65653	0.0113154	2.01194e-31
[truncated: 3,187 more rows]
