# Supplementary material for: The pan-cancer landscape of prognostic germline variants in 10,582 patients
Source: Genome Med. 2020 Feb 17;12:15. doi: 10.1186/s13073-020-0718-7 (PMC7027124; doi:10.1186/s13073-020-0718-7)
Supplement: Supplementary file 4 — Table S5. Literature review results for the genes that the prognostic germline variants were found in or near (Fig. 6a–c). (XLSX 26 kb) [file 13073_2020_718_MOESM4_ESM.xlsx]

## Sheet: Table S5
Table S5. Literature review results for the genes that the prognostic germline variants were found in or near (Figures 6A-C).
Ensembl ID	External Gene Name	Gene Function Category	Tumor Suppressor/Oncogene	Cancer	Studied in Same Cancer	Studied in Other Cancer	Studied in Other Disease	PMIDs
ENSG00000166535	A2ML1	Unknown	Unknown	OV	No	No	Noonan Syndrome; Otitis Media; Paraneoplastic Pemphigus	24939586; 25862627; 26121085; 20805888
ENSG00000261723	AC008870.4	Unknown	Unknown	THCA	No	No	No
ENSG00000250685	AC009123.1	Unknown	Unknown	COAD	No	No	No
ENSG00000235325	AC009963.3	Unknown	Unknown	GBM; LGG	No	No	No
ENSG00000224282	AC010469.1	Unknown	Unknown	GBM; LGG	No	No	No
ENSG00000259773	AC012100.2	Unknown	Unknown	UCEC	No	No	No
ENSG00000237016	AC013410.1	Unknown	Unknown	GBM; LGG	No	No	No
ENSG00000279382	AC018665.1	Unknown	Unknown	BLCA; KIRC; KIRP	No	No	No
ENSG00000258554	AC025162.1	Unknown	Unknown	SKCM	No	No	No
ENSG00000258168	AC025569.1	Unknown	Unknown	OV; UCEC	No	No	No
ENSG00000255229	AC069287.3	Unknown	Unknown	UCEC	No	No	No
ENSG00000258253	AC078865.1	Unknown	Unknown	KICH; KIRC; KIRP	No	No	No
ENSG00000285528	AC097104.1	Unknown	Unknown	PAAD	No	No	No
ENSG00000249252	AC098829.1	Unknown	Unknown	GBM; LGG	No	No	No
ENSG00000254966	AC103974.1	Unknown	Unknown	CHOL; COAD; ESCA; LIHC; PAAD; READ; STAD	No	No	No
ENSG00000231482	AC105450.1	Unknown	Unknown	OV	No	No	No
ENSG00000232327	AC105917.1	Unknown	Unknown	GBM; LGG	No	No	No
ENSG00000140955	ADAD2	Unknown	Unknown	COAD	No	No	No	26184879
ENSG00000063761	ADCK1	Unknown	Possible tumor suppressor	GBM; LGG	No	Parathyroid Carcinoma	n.a.	15455385; 28352668
ENSG00000111863	ADTRP	Unknown	Unknown	KIRC	No	No	Coronary Artery Disease	23337689
ENSG00000232895	AL121999.1	Unknown	Unknown	OV	No	No	No
ENSG00000258824	AL122035.1	Unknown	Unknown	GBM; LGG	No	No	No
ENSG00000237919	AL158840.1	Unknown	Unknown	PAAD	No	No	No
ENSG00000243501	AL365232.1	Unknown	Unknown	BLCA; KICH; KIRC; KIRP	No	No	No
ENSG00000174501	ANKRD36C	Unknown	Unknown	STAD	No	Gastric Cancer	n.a.	30078278
ENSG00000154945	ANKRD40	Unknown	Unknown	OV; UCEC	No	No	No
ENSG00000249209	AP000311.1	Unknown	Unknown	GBM; LGG	No	No	No
ENSG00000258529	AP001781.2	Unknown	Unknown	GBM; LGG	No	No	No
ENSG00000104728	ARHGEF10	Genome instability and mutation	Tumor suppressor	PAAD	Yes	n.a.	n.a.	21412932; 18840272
ENSG00000150347	ARID5B	Unknown	Tumor suppressor	GBM; LGG	No	Childhood Acute Lymphoblastic Leukemia	n.a.	20042726; 20054350; 19684603; 19684604
ENSG00000068650	ATP11A	Invasion and metastasis	Oncogene	KICH; KIRC; KIRP	No	Colorectal Cancer; Lymphoblastic Leukemia	n.a.	15860663; 20043114
ENSG00000130638	ATXN10	Unknown	Unknown	GBM; LGG	No	No	Parkinson's Disease	28890930
ENSG00000177951	BET1L	Invasion and metastasis	Possible oncogene	UCEC	Yes	n.a.	n.a.	23604678; 29743541; 28654152
ENSG00000089685	BIRC5	Cell death	Oncogene	GBM; LUAD; OV; SKCM; STAD; UCEC; UVM	Yes	n.a.	n.a.	15361831; 26148234; 29282022
ENSG00000165714	BORCS5	Unknown	Unknown	CESC; ESCA; KIRC; LIHC; PAAD	No	No	No
ENSG00000186191	BPIFB4	Unknown	Unknown	PAAD	No	No	No
ENSG00000157895	C12orf43	Unknown	Unknown	OV; UCEC	No	No	No
ENSG00000189227	C15orf61	Unknown	Unknown	KIRC; KIRP	No	No	No
ENSG00000186648	CARMIL3	Unknown	Unknown	UCEC	No	No	No
ENSG00000122674	CCZ1	Unknown	Unknown	BRCA; OV; UCEC; UCS	No	No	No
ENSG00000058091	CDK14	Proliferative signaling	Oncogene	UCEC	No	Ovarian Cancer; Liver Cancer; Breast Cancer	n.a.	26033031; 21577206; 30557834; 27505004; 26772918
ENSG00000123374	CDK2	Proliferative signaling	Oncogene	SKCM	Yes	n.a.	n.a.	25386824; 15607961
ENSG00000197826	CFAP299	Unknown	Unknown	GBM; LGG	No	No	No
ENSG00000263846	CIAPIN1P	Unknown	Unknown	GBM; LGG	No	No	No
ENSG00000176194	CIDEA	Cell death	Tumor suppressor	GBM; LGG	Yes	n.a.	n.a.	27551468
ENSG00000213380	COG8	Unknown	Unknown	COAD; READ	No	No	Congenital Disorder of Glycosylation Type II	17220172
ENSG00000137449	CPEB2	Cell Death	Unknown	GBM; LGG	No	Breast Cancer; Colorectal cancer	n.a.	28904175; 28460469; 26304115
ENSG00000148204	CRB2	Unknown	Unknown	GBM; LGG	No	No	Steroid-resistant Nephrotic Syndrome; Focal Segmental Glomerulosclerosis	29473663; 30212996
ENSG00000121005	CRISPLD1	Proliferative signaling	Unknown	CESC	No	Breast Cancer; Tuberous Sclerosis Complex-associated Renal Cell Carcinoma	n.a.	20630868; 29925043
ENSG00000176390	CRLF3	Unknown	Unknown	STAD	No	Cutaneous Squamus Cell Carcinoma; Chronic Myelogenous Leukemia	n.a.	16331330; 16865251
ENSG00000112297	CRYBG1	Invasion and metastasis	Tumor suppressor	PAAD	No	Malignant Melanoma; Prostate Cancer	n.a.	28747635; 1680551; 22761906; 22127895
ENSG00000234383	CTBP2P8	Unknown	Unknown	GBM; LGG	No	No	No
ENSG00000162365	CYP4A22	Unknown	Oncogene	BLCA; KIRC; KIRP	No	Breast Cancer	No	28481877
ENSG00000225506	CYP4A22-AS1	Unknown	Possible oncogene	BLCA; KIRC; KIRP	No	Gastric Cancer; Papillary Thyroid Carcinoma	n.a.	30214625; 30074647
ENSG00000150764	DIXDC1	Proliferative signaling	Oncogene	GBM; LGG	Yes	n.a.	n.a.	28704799; 27817168
ENSG00000008226	DLEC1	Cell death	Tumor suppressor	BRCA	Yes	n.a.	n.a.	17418982; 20530412
ENSG00000185559	DLK1	Invasion and metastasis	Tumor suppressor	UCEC	No	Osteosarcoma; Ovarian High-Grade Serous Carcinoma; Renal Cell Carcinoma	n.a.	30626939; 16439445; 30442366
ENSG00000185842	DNAH14	Unknown	Unknown	KICH; KIRC; KIRP	No	Endometrial Cancer ; Ovarian Cancer; Rectal Cancer	n.a.	28339086; 23555554; 30206710
ENSG00000162961	DPY30	Proliferative Signaling	Oncogene	STAD	Yes	n.a.	n.a.	26147337
ENSG00000134760	DSG1	Invasion and metastasis	Possible oncogene	GBM; LGG	No	Anal Cancer; Head and Neck Cancer; Lung Cancer; Urinary Bladder Cancer; Gallbladder Cancer	n.a.	30655320; 22333708; 18752120; 25468811
ENSG00000122882	ECD	Invasion and metastasis	Oncogene	KIRC; KIRP	Yes	n.a.	n.a.	7841055; 8616803
ENSG00000223822	EEF1A1P1	Unknown	Unknown	HNSC	No	No	No
ENSG00000128829	EIF2AK4	Proliferative Signaling	Oncogene	THCA	No	Kidney Renal Papillary Cell Carcinoma	n.a.	29865032
ENSG00000163378	EOGT	Unknown	Unknown	GBM; LGG	No	No	Adams-Oliver syndrome; aplasia cutis congenita; esophageal varix	23522784; 28160419
ENSG00000159023	EPB41	Unknown	Tumor suppressor	LAML	No	Meningiomas; Hepatocellular Carcinoma	n.a.	16157202; 27453575
ENSG00000183317	EPHA10	Invasion and metastasis	Oncogene	UCS	No	Prostate Cancer; Breast Cancer; Chronic Lymphocytic Leukemia	n.a.	28427223; 24403271; 18819711; 24924629
ENSG00000182473	EXOC7	Invasion and metastasis	Possible oncogene	BLCA; KIRC; KIRP; KIRC	No	Breast Cancer	n.a.	24331928
ENSG00000138081	FBXO11	Cell Death	Tumor suppressor	GBM; LGG	Yes	n.a.	n.a.	25589783
ENSG00000181036	FCRL6	Immune destruction	Possible oncogene	LAML; THCA	No	Chronic Lymphocytic Leukemia; Melanoma; Lung Cancer	n.a.	18991291; 30568030
ENSG00000255561	FDXACB1	Unknown	Unknown	GBM; LGG	No	No	No
ENSG00000104760	FGL1	Invasion and metastasis	Oncogene	GBM; LGG	No	Gastric Cancer; Lung Cancer; Prostate Cancer; Melanoma; Colorectal Cancer ; Breast Cancer	n.a.	29845203; 30580966
ENSG00000109536	FRG1	Angiogenesis	Tumor suppressor	PRAD	No	Folicular Thyroid Cancer; Oral Cancer; Gastric Cancer; Colon Cancer	n.a.	28947680; 29571661
ENSG00000089327	FXYD5	Invasion and metastasis	Oncogene	OV; UCEC	Yes	n.a.	n.a.	26494976
ENSG00000113327	GABRG2	Unknown	Unknown	COAD	No	No	Epilepsy	11326275; 27367160
ENSG00000183347	GBP6	Immune destruction	Unknown	GBM; LGG	No	Colorectal cancer	n.a.	28747659
ENSG00000168827	GFM1	Cellular energetics	Unknown	GBM; LGG	Yes	n.a.	n.a.	25153720; 25415228
ENSG00000135423	GLS2	Cellular energetics	Tumor suppressor	PAAD	Yes	n.a.	n.a.	26581715
ENSG00000232284	GNG12-AS1	Invasion and metastasis	Possible tumor suppressor	GBM; LGG	No	Breast Cancer	n.a.	26832224; 23871723
ENSG00000177885	GRB2	Invasion and metastasis	Oncogene	LGG	Yes	n.a.	n.a.	23050879; 30651372; 18620523; 16317285
ENSG00000105856	HBP1	Invasion and metastasis	Tumor suppressor	PAAD; STAD	No	Oral Cancer; Breast Cancer; Prostate Cancer; Glioblastoma	n.a.	30191992; 28099936; 17616670; 26942107; 29355710
ENSG00000230795	HLA-K	Unknown	Unknown	PRAD	No	No	No
ENSG00000235290	HLA-W	Unknown	Unknown	PRAD	No	No	No
ENSG00000182054	IDH2	Cellular energetics	Oncogene	GBM; LGG	Yes	n.a.	n.a.	25155243; 29625053; 19228619
ENSG00000179057	IGSF22	Unknown	Unknown	CHOL; COAD; ESCA; LIHC; PAAD; READ; STAD	No	No	No
ENSG00000115604	IL18R1	Inflammation	Tumor suppressor	GBM; LGG	No	Hepatocellular Carcinoma	n.a.	26893476
ENSG00000115602	IL1RL1	Invasion and metastasis	Oncogene	GBM; LGG	Yes	n.a.	n.a.	28849217; 12492487
ENSG00000164509	IL31RA	Inflammation	Oncogene	KICH; KIRC; KIRP	No	Follicular Lymphoma	n.a.	25283844; 28408397; 28147314
ENSG00000133124	IRS4	Proliferative signaling	Oncogene	CHOL; DLBC; HNSC; KIRC; KIRP; OV; THYM	Yes	n.a.	n.a.	27869826
ENSG00000164171	ITGA2	Invasion and metastasis	Oncogene	GBM; LGG	Yes	n.a.	n.a.	29899215; 20806975; DOI: 10.1158/1538-7445.AM2018-2914
ENSG00000100605	ITPK1	Unknown	Unknown	GBM; LGG	No	No	Neural Tube Defects	24465924
ENSG00000205726	ITSN1	Cellular energetics	Oncogene	GBM; LGG	Yes	n.a.	n.a.	22266851; 25832561; 28787396
ENSG00000186994	KANK3	Invasion and metastasis	Tumor suppressor	GBM; LGG	No	Renal Cell Carcinoma; Hepatocellular Carcinoma	n.a.	29047187; 25961455; 12133830
ENSG00000283239	KBTBD11-OT1	Unknown	Unknown	PAAD	No	No	No
ENSG00000089558	KCNH4	Unknown	Possible Tumor Suppressor	KICH; KIRC; KIRP	No	No	No	21892209
ENSG00000184156	KCNQ3	Unknown	Unknown	KIRC; KIRP	No	No	Familial Neonatal Seizures; Benign Familial Neonatal Epilepsy	25982755; 25524373
ENSG00000134504	KCTD1	Unknown	Possible Tumor Suppressor	GBM; LGG	No	No	Scalp-Ear-Nipple Syndrome	24736394; 23541344
ENSG00000100196	KDELR3	Unknown	Unknown	BLCA; KICH; KIRC; KIRP	No	No	No
ENSG00000135314	KHDC1	Unknown	Unknown	BLCA; KICH; KIRC; KIRP	No	No	No
ENSG00000137177	KIF13A	Miscellaneous	Unknown	UCEC	No	Retinoblastoma; Acute Lymphoblastic Leukemia	n.a.	30049714; 16180235
ENSG00000089177	KIF16B	Unknown	Unknown	SKCM	No	No	Autosomal-Recessive Intellectual Disability Syndrome	29736960
ENSG00000198954	KIF1BP	Cell death	Possible Tumor Suppressor	GBM; LGG	No	No	Goldberg Shprintzen Syndrome	18334619; 29192291; 23427148; 28277559
ENSG00000161849	KRT84	Unknown	Unknown	KICH; KIRC; KIRP	No	No	No
ENSG00000196233	LCOR	Immune destruction	Tumor Suppressor	KIRC; KIRP	No	Prostate Cancer; Breast Cancer	n.a.	28530657; 21856747
ENSG00000205213	LGR4	Invasion and metastasis	Oncogene	GBM; LGG	Yes	n.a.	n.a.	28768769; 29269400; 24083766
ENSG00000204054	LINC00963	Invasion and metastasis	Oncogene	CESC; HNSC; KIRC; KIRP; LGG; SARC; THCA	No	Lung Cancer; Prostate Cancer	n.a.	24691949; 28923857
ENSG00000273033	LINC02035	Unknown	Unknown	GBM; LGG	No	No	No
ENSG00000273142	LINC02604	Invasion and metastasis	Oncogene	OV	No	No	No	29296221
ENSG00000033122	LRRC7	Unknown	Unknown	PAAD	No	No	Bipolar disorder; Mental Retardation; Nerodevelopmental disorder; Dental pulp necrosis; Nance-Horan syndrome; GWAS for child behavior	26901794; 29158550; 26112959; 22072671; 21784300
ENSG00000160285	LSS	Unknown	Unknown	CESC	No	No	Cataract	29016354
ENSG00000079257	LXN	Growth suppressor	Tumor Suppressor	GBM; LGG	No	Prostate Cancer; Pancreatic Cacner	n.a.	26530530; 23588494
ENSG00000088899	LZTS3	Unknown	Possible Tumor Suppressor	GBM; LGG	No	No	No	16012743
ENSG00000234456	MAGI2-AS3	Growth suppressor	Tumor Suppressor	PAAD	No	Breast Cancer; Triple Negative Breast Cancer; Bladder Cancer; Non-Small-Cell Lung Carcinoma	n.a.	29679339; 30170380; 30026672; 29922089
ENSG00000013619	MAMLD1	Unknown	Unknown	COAD	No	No	Hypospadias; 46,XY DSD Phenotype	26815876; 25833151; 26580071
ENSG00000034152	MAP2K3	Growth suppressor	Tumor Suppressor	KIRC	No	Colon Cancer; Breast Cancer	n.a.	24233520; 11414763;15078890
ENSG00000215424	MCM3AP-AS1	Angiogenesis	Oncogene	CESC	No	Glioblastoma; Glioma; Hepatocellular Carcinoma	n.a.	29375300; 30316688; 30069164
ENSG00000147316	MCPH1	Growth suppressor	Tumor Suppressor	GBM; LGG	No	Breast Cancer; Pancreatic Cancer; Colorectal Cancer; Gastric Cancer; Lung Cancer; Cervical Cancer; Breast Cancer	n.a.	27718016; 26870219; 24633962; 23296058; 23729656; 20632086; 23908141
ENSG00000162959	MEMO1	Invasion and metastasis	Oncogene	STAD	No	Breast Cancer Cell Line; Colorectal Cancer; Buccal Mucosa Squamous Cell Carcinoma; Pancreatic Cancer	n.a.	22824790; 28425924; 27472465; 24917593; 23861392; 22824790; 27941874; 20553613; 23566772
ENSG00000117899	MESD	Growth suppressor	Tumor Suppressor	GBM; LGG	No	Prostate Cancer	n.a.	23469146; 21907199
ENSG00000071203	MS4A12	Cellular Energetics	Oncogene	GBM; LGG	No	Colon Cancer	n.a.	18451174; 19781065
ENSG00000116062	MSH6	Genome instability and mutation	Tumor Suppressor	GBM; LGG	Yes	n.a.	n.a.	30561401; 29625053; 24995467; 28922847
ENSG00000100714	MTHFD1	Cellular Energetics	Tumor Suppressor	GBM; LGG	No	Laryngeal Cancer; Gastric Cancer; Colon Cancer; Breast Cancer; Colorectal Cancer; Ovarian Cancer; Prostate Cancer	n.a.	21156972; 19649727; 17438114; 17449906; 15122597; 20447924; 20615890; 19936946; 21090237; 19946345; 16328059; 20570913; 19706844; 19064578
ENSG00000157483	MYO1E	Proliferative Signaling	Oncogene	GBM; LGG	No	Breast Cancer	n.a.	27329840
ENSG00000138119	MYOF	Invasion and metastasis	Oncogene	BRCA	Yes	n.a.	n.a.	22761893; 30213946; 25631868
ENSG00000148411	NACC2	Growth suppressor	Possible Oncogene	COAD	No	Bladder Cancer	n.a.	22926524
ENSG00000109065	NAT9	Unknown	Unknown	GBM; LGG	No	No	Crohn's disease; Psoriasis	20031577
ENSG00000196498	NCOR2	Proliferative Signaling	Oncogene	COAD	Yes	n.a.	n.a.	21624135; 18408752
ENSG00000115761	NOL10	Unknown	Unknown	GBM; LGG	No	Lung Cancer; Skin Reaction To Erlotinib In Pancreatic Cancer Patients	n.a.	27720938; 30693177
ENSG00000198000	NOL8	Proliferative Signaling	Oncogene	GBM; LGG	No	Gastric Cancer; Prostate Cancer; Colorectal Cancer	n.a.	15132771; 30125550; 29805701
ENSG00000174738	NR1D2	Proliferative Signaling	Oncogene	GBM; LGG	Yes	n.a.	n.a.	29773903
ENSG00000182667	NTM	Unknown	Unknown	KICH; KIRC; KIRP; KIRC	No	Ovarian Cancer	n.a.	16115914
ENSG00000279111	OR10X1	Unknown	Unknown	LUSC	No	No	No
ENSG00000171459	OR1L6	Unknown	Unknown	LIHC	No	No	No
ENSG00000183310	OR2T34	Unknown	Unknown	GBM; LGG	No	No	No
ENSG00000183034	OTOP2	Unknown	Tumor Suppressor	GBM; LGG	No	Colorectal Cancer	n.a.	30652071
ENSG00000083093	PALB2	Genome instability and mutation	Tumor Suppressor	THCA	No	Breast Cancer; Ovarian Cancer; Non Small Cell Lung Carcinoma; Breast Cancer; Ovarian Cancer	n.a.	30521987; 30309218;30472259; 30458447; 30410870; 30362319; 30430339; 30337689; 30303537; 30255452; 30099541; 30441849; 30426508
ENSG00000225937	PCA3	Proliferative Signaling	Oncogene	GBM; LGG	No	Prostate Cancer; Myeloid Leukemia; Ovarian Cancer	n.a.	21871709; 26080435; 19319183; 18061575; 28419548; 30197352; 28864116
ENSG00000133401	PDZD2	Growth suppressor	Tumor Suppressor	GBM; LGG	No	Prostate Cancer; Renal Cell Carcinoma; Breast Cancer; Liver Cancer	n.a.	16873542; 18639375; 26918600
ENSG00000166821	PEX11A	Unknown	Unknown	GBM; LGG	No	No	No
ENSG00000079739	PGM1	Cellular Energetics	Oncogene	GBM; LGG	No	Lung Cancer	n.a.	9102077; 8755041
ENSG00000185664	PMEL	Unknown	Unknown	SKCM	Yes	n.a.	n.a.	14632201; 22613716; 11221870; 8811494; 16260696
ENSG00000051341	POLQ	Genome instability and mutation	Neither	GBM; LGG	No	Colon Cancer; Ovarian Cancer; Breast Cancer	n.a.	29625053; 29212164; 28591191; 20700469; 29572031
ENSG00000134283	PPHLN1	Growth suppressor	Tumor Suppressor	COAD; READ	Yes	n.a.	n.a.	17963697; 23846336; 21624135; 18408752
ENSG00000145725	PPIP5K2	Miscellaneous	Possible Oncogene	COAD	Yes	n.a.	n.a.	29221110
ENSG00000131238	PPT1	Cell Death	Oncogene	OV	Yes	n.a.	n.a.	10737604; 30442709
ENSG00000085377	PREP	Unknown	Possible oncogene	STAD	No	NK-cell lymphoma; Colorectal cancer; Clear cell renal cell carcinoma; Urothelial carcinoma of the renal pelvis; Head and neck squamous cell carcinoma	n.a.	21690554; 24465166; 20362629
ENSG00000120685	PROSER1	Unknown	Unknown	GBM; LGG	No	No	No
ENSG00000106772	PRUNE2	Proliferative Signaling	Tumor suppressor	GBM; LGG	Yes	n.a.	n.a.	26080435; 27641066
ENSG00000125818	PSMF1	Unknown	Unknown	GBM; LGG	No	No	No
ENSG00000127329	PTPRB	Proliferative signaling	Tumor suppressor	OV; UCEC	No	Hepatocellur carcinoma; Colorectal cancer; NSCLC; GBM; angiosarcoma; Gastric cancer; Kidney carcinoma	No	30237408; 29221110; 27314562; 25537509; 24633157; 16338072; 12068634
ENSG00000251692	PTX4	Unknown	Unknown	GBM; LGG	No	No	No
ENSG00000048991	R3HDM1	Unknown	Possible oncogene	COAD; READ	Yes	n.a.	n.a.	25117815
ENSG00000168461	RAB31	Invasion and metastasis	Oncogene	KIRC; KIRP	Yes	n.a.	n.a.	28178669; 26245486
ENSG00000153250	RBMS1	Unknown	Unknown	LIHC	No	No	Obesity; Type 2 diabetes	27193597
ENSG00000120158	RCL1	Miscellaneous	Possible oncogene	BRCA; OV; UCEC; UCS	No	Papillary lung adenocarcinoma	n.a.	27602772
ENSG00000117152	RGS4	Invasion and metastasis	Tumor suppressor	GBM; LGG	Yes	n.a.	n.a.	28588709; 22799288; 19549919; 27376129; 26640232; 18979070; 29131258; 22562250; 15055445
ENSG00000137154	RPS6	Invasion and metastasis	Oncogene	READ	Yes	n.a.	n.a.	25043857; 23361300; 29258115; 30504425
ENSG00000130561	SAG	Unknown	Oncogene	KIRC	No	KrasG12D-induced lung tumor; Prostate cancer; Non-small cell lung cancer	n.a.	25622904; 24213570; 24430184; 27955654; 27551463; 11668520
ENSG00000189001	SBSN	Proliferative signaling	Oncogene	KIRC; KIRP	No	Esophageal SCC; Adenoid cystic carcinoma	n.a.	29301256; 26899563; 23144906; 22792300
ENSG00000166828	SCNN1G	Unknown	Possible oncogene	PAAD	No	Ewing's sarcoma and fibromatosis	n.a.	26121316
ENSG00000163904	SENP2	Invasion and metastasis	Tumor suppressor	GBM; LGG	No	Osteosarcoma; Chronic Lymphocytic Leukemia; Gastric cancer; Bladder cancer; Hepatocellular carcinoma; Breast cancer	n.a.	30542495; 30431078; 29955155; 29060933; 28574613; 26369384; 24008762; 24969559; 23098437; 24422630
ENSG00000139370	SLC15A4	Inflammation	Unknown	KIRC; KIRP	No	No	Systemic lupus erythematosus	25238095; 27362648
ENSG00000146409	SLC18B1	Unknown	Unknown	KIRC; KIRP	No	No	No
ENSG00000144659	SLC25A38	Unknown	Possible oncogene	ACC; BLCA; HNSC; PAAD; SKCM; STAD; THYM; UCEC	No	Hepatocellular carcinoma; Acute lymphoblastic leukemia	n.a.	24765149; 30076742
ENSG00000174669	SLC29A2	Miscellaneous	Oncogene	PAAD	Yes	n.a.	n.a.	28218790; 20799341; 29682747; 21205085
ENSG00000141424	SLC39A6	Invasion and metastasis	Oncogene	COAD	Yes	n.a.	n.a.	30129075; 29435142; 28209530; 26444413; 26684241; 23437163; 24294832; 19724917; 23919497; 23819905; 22852056; 19852955; 18330719; 17673939; 15986450; 22110740; 17959546; 17825787
ENSG00000136824	SMC2	Proliferative signaling	Oncogene	GBM; LGG	Yes	n.a.	n.a.	24553121; 27432226; 24435511
ENSG00000123415	SMUG1	Genome instability and mutation	Unknown	GBM; LGG	Yes	n.a.	n.a.	28362259; 24253812; 22894650; 17034947
ENSG00000138600	SPPL2A	Unknown	Unknown	UCEC	No	No	No
ENSG00000176422	SPRYD4	Cell Death	Tumor suppressor	PAAD	No	Hepatocellular Carcinoma	No	30238408
ENSG00000112079	STK38	Inflammation	Oncogene	COAD; READ	Yes	n.a.	n.a.	25981615; 26387716; 27283898; 28219902; 23178486; 28216640; 28457970
ENSG00000138068	SULT6B1	Unknown	Unknown	GBM; LGG	No	No	Schizophrenia	20832056
ENSG00000095627	TDRD1	Unknown	Oncogene	PAAD	No	Prostate cancer; Breast cancer; GBM	No	24938434; 27272765; 26857646; 25788493; 23555854; 23319146; 23135352; 22904677; 30195637; 30405777; 24573400
ENSG00000133069	TMCC2	Unknown	Unknown	GBM; LGG	No	No	No
ENSG00000125895	TMEM74B	Unknown	Unknown	GBM; LGG	No	No	No
ENSG00000136827	TOR1A	Unknown	Unknown	GBM; LGG	No	No	Dystonia	28081261
ENSG00000115705	TPO	Invasion and metastasis	Oncogene	OV	Yes	n.a.	n.a.	26140605; 28465688; 25502723
ENSG00000011105	TSPAN9	Invasion and metastasis	Tumor suppressor	COAD	No	Gastric cancer	n.a.	27177197
ENSG00000100154	TTC28	Unknown	Tumor suppressor	GBM; LGG	Yes	n.a.	n.a.	21565614; 19304958
ENSG00000235954	TTC28-AS1	Unknown	Tumor suppressor	GBM; LGG	Yes	n.a.	n.a.	29805620; 19304958
ENSG00000167552	TUBA1A	Unknown	Possible oncogene	GBM; LGG	No	Breeast cancer; Ewing sarcoma	n.a.	30126203; 29844902
ENSG00000167553	TUBA1C	Unknown	Possible oncogene	GBM; LGG	No	Hepatocellular Carcinoma	n.a.	30126203; 29221200
ENSG00000024048	UBR2	Proliferative signaling	Oncogene	COAD	No	Gastric cancer	n.a.	28895255
ENSG00000151461	UPF2	Unknown	Unknown	OV	No	No	No
ENSG00000132612	VPS4A	Unknown	Tumor suppressor	COAD; READ	No	Liver cancer	n.a.	19194501; 25503676
ENSG00000165816	VWA2	Unknown	Oncogene	PAAD	No	Colon cancer	n.a.	15580307; 28886423; 30038405; 1208134
ENSG00000162923	WDR26	Invasion and metastasis	Oncogene	LIHC	Yes	n.a.	n.a.	26895380; 19446606
ENSG00000134987	WDR36	Unknown	Unknown	COAD	No	No	Adult-onset primary open angle glaucoma	28658128; 29540704
ENSG00000164091	WDR82	Immune destruction	Possible tumor suppressor	CESC; ESCA; KIRC; KIRP; LUSC; TGCT; UVM	No	Colon cancer	n.a.	29208683; 30008910
ENSG00000116729	WLS	Proliferative signaling	Oncogene	GBM; LGG	Yes	n.a.	n.a.	29555015; 29526886; 29127606; 28110490; 29990993
ENSG00000153786	ZDHHC7	Invasion and metastasis	Oncogene	GBM	No	No	No	27380321
ENSG00000256771	ZNF253	Unknown	Unknown	CHOL; COAD; ESCA; LIHC; PAAD; READ; STAD	No	No	No
ENSG00000185177	ZNF479	Unknown	Unknown	COAD; READ	No	No	No
ENSG00000225264	ZNRF2P2	Unknown	Unknown	UCEC	No	No	No
