# Supplementary material for: The pan-cancer landscape of prognostic germline variants in 10,582 patients
Source: Genome Med. 2020 Feb 17;12:15. doi: 10.1186/s13073-020-0718-7 (PMC7027124; doi:10.1186/s13073-020-0718-7)
Supplement: Supplementary file 5 — Table S6. A. Prognostic germline variants previously found to be associated with a trait related to the tissue from which the tumor was derived (Fig. 5g). B. Prognostic germline variants found to be associated with other traits in the literature outside of the tissue from which the tumor was derived. (XLSX 11 kb) [file 13073_2020_718_MOESM5_ESM.xlsx]

## Sheet: Table S6A
Table S6A. Prognostic germline variants previously found to be associated with a trait related to the tissue from which the tumor was derived (Figure 5G).
Variant	Gene	Cancer(s)	Association	PMID
rs3087404	SMUG1	GBM, LGG	Depression, Age Related Macular Degeneration	29967751, 23714858
rs10759	RGS4	GBM, LGG	Depression, Schizophrenia	29563799, 23332465
rs9972327	IDH2	GBM, LGG	Alzheimer's Disease	26545630
rs12980648	FXYD5	OV, UCEC	Endometriosis	28537267
rs2069398	CDK2	SKCM	Malignant Melanoma	21559390

## Sheet: Table S6B
Table S6B. Prognostic germline variants found to be associated with other traits in the literature outside of the tissue from which the tumor was derived.
Variant	Gene	Cancer(s)	Association	PMID
rs3742233	ATP11A	KICH, KIRC, KIRP	Tanning Response	29739929
rs211037	GABRG2	COAD	Autism, Febrile Seizures, Epilepsy, Migraines	29894917, 29379546, 26452361, 26239769, 24482035, 24061200, 23287319, 23140995, 22572707, 20356767
rs2638315	GLS2	PAAD	Serum Glutamine Levels	22286219
rs13431828	IL1RL1	GBM	Childhood asthma, Surgery-unresponsive chronic rhinosinusitis	19910030, 19671251
rs1801164	IRS4	CHOL, DLBC, HNSC, KIRC, KIRP, THYM, OV	Body Mass Index in Schizophrenic Patients	22167131
rs12004	KDELR3	BLCA, KICH, KIRC, KIRP	Resting Heart Rate	28379579
rs1800932	MSH6	GBM, LGG	Age of Natural Menopause	26414677
rs2035835	OTOP2	GBM, LGG	Increased Intraocular Pressure	29617998
rs249935	PALB2	THCA	Breast Cancer Susceptibility, Lymph Node Involvement in Breast Cancer Patients	30458447, 30362319, 26981788, 19921424, 18794107
rs12375841	RCL1	BRCA, OV, UCEC, UCS	Clearance of Hepatitis B Infection	22658643
rs6497657	SCNN1G	PAAD	24-hour Urinary Sodium	29757959
rs12258	VPS4A	COAD, READ	Reward Processing	27001827
rs10759	RGS4	GBM, LGG	Bladder Cancer	23529717
